# Supplementary material for: Phylogenetic Analysis of Massilia phlebovirus in Portugal
Source: Viruses. 2021 Jul 20;13(7):1412. doi: 10.3390/v13071412 (PMC8310352; doi:10.3390/v13071412)
Supplement: Supplementary file 1 [file viruses-13-01412-s001.zip]

Archive with 9 entries (9 files):
- .DS_Store
- Figure_S1_Schematic_analysis_RDP.jpeg
- File_S1_Phleboviruses_aa_sequence_alignment_L_segments.fas
- File_S2_Phleboviruses_nt_concatenated_sequence_alignment_all_segments.fas
- File_S3_Additional Phlebovirusesí» trees.pdf
- Headings_or_Titles_Supplementary_materials.pdf
- Table_S1_Sequence_data.pdf
- Table_S2_Evolutionary_estimates_RdRp.xls
- Table_S3_Evolutionary_estimates_GP.xls
