# Supplementary material for: Phylogenetic Analysis of Massilia phlebovirus in Portugal
Source: Viruses. 2021 Jul 20;13(7):1412. doi: 10.3390/v13071412 (PMC8310352; doi:10.3390/v13071412)
Supplement: Supplementary file 1 [file viruses-13-01412-s001.zip › File_S1_Phleboviruses_aa_sequence_alignment_L_segments.fas]

>MW448252_PoSFPhlebV_21_2007_PT
MERILRKQPNPEGSLTIHQLRRYESTIYDSPIPAYVIKHSSEGVAIDIATAELAD-GQSG
STIQPFETIPAQNLTLFKHDYTFGHLADTTDRRFVEVFGVLENRADDADFLTPDMIIESE
TGHVYVVEFTTTMGDVNSADLAAKNKIAKYEIACLNRSAIKPISLYVIAVHFNGVVSNLE
LSDDDVNEIVFRFRLARDIFEELREINPTLFDSDETISRLDREVNSIMSSIKIDWKVTEA
KFPSFRKLLFDRFNQMEADNDYIARIVKKCTDDAIKGIEKDNYYTDDISNDERMQKNSHT
ATAEINNKIAEMISYEFLRDPNDHKSTVQFPSWITHEGSPGKGLEPLKSVSVEGSHPMSR
IWAKVCTNATIEKIDRMNDDPVQELEYAMSG-----STERSVERNKYHRTVLTLNQDERE
YAAVLGVCGKKNSSLGAVKEARTRSKKGFSIEHDISRVSDFLSSDDMSALLPSNE-LYNP
LSKDFNLRKLAMGLHQPTLVHADGLTPETLSCHMDLLSTPVGSWLQMVSLIGAELSASVK
QHVKPNQFIVKRLMDSGIYLLIKPTTSKGHIFVSLAVDKKVLAGELDNSGIFKPGIDSGD
MVVTDFVSFKLSKITNLCKAASVMEASICFWAECYGYEPWKF----LKHVEERRFKEAWF
MMKLSLLTMLEDKATTEELQTMQRYVVMEGFVSLPEIPRPQKMLSKVPKVLRSELQVFLA
QRLFSAIQRIARQPFALHKMGSTIRWKGMFNPFSGDPIDELQILISCCYNGYFKNKEEES
EPSALSAMYKKIIELEHLRPLDDLYLGYNDPEQPKMHEFSRSYLKILCDHAKAKLRRQYG
RGVMTQIENSIVREVSSITLERLATLKATSNFNDGWYVYKEVKDKNYTRDKLLVKMTKFA
HRGKTLAIEMFDECMSRIEEKGCMEICLFKKQQHGGLREIYVMGADERIVQSVIEAIARA
IGRFFDSDTLCNPTNKMRIPETHGQRAKKRCGRSVWTCATSDDARKWNQGHFVTKFALML
CQFTPEEWWPLIIRGCSMFTNKFMMMNLDFLRIIDSHKELNVEDDFVTKLFKAYHGETTE
PWIEQGRTYLKTSTGMMQGILHFTSSLLHSLHQEFIRTASLQLFTQRMGSDAASKVVCDM
MQGSDDSSMIISFPADNERMRMRYKLVAAMCFRIKKSLGVYAGIYPSEKSTSNTDFVMEY
NSEFFFHSQHVRPTVRWIAASCSLPEVETLVARQEEAANLLTSITEGGGSFSLAAMVQQS
QCTIHYMLMGLGVSALFGEFEKAISKWLDPGLGFFLFDNPYSAGLSGFKYNLYRAILGSS
LKSVYSFFMKRVKGSSEKAD----------------------------GIISESCSVSPG
GAIVMSSTLRWGSVEKFKKLRNRLNIPEDWREMINESPEVLYRAPQTGTEIMLRIAEKVH
SPGVVSSLSTGNAVCKVMASSVYFLSACIFEDAGNQEYKVMNSDKYSLLQKIIAFNQFEE
S-DSISQEDLLFLFPNLSEFEAFDSIIYDKGSFNVVPRASQREATQTRIVVFEHHSSARV
APEKLVSDKWFGTRKSKIGSAGFKQEWDRLKTIVRWLRDAPSDTLESSPFSNHVQIRNFF
ARMEGKPRVIKVTGAPVKKRSGMSKIAMAIRDNFCKVGYIQGLEDEVGHSRAMQVEKIKH
YLFSVLMGPYTESAKLEYIVRILSEEPQVVLNYNDKRSRANTISLLQRFIKNDVGIAALI
EDMKAGIFGAFTKVQQFSQSSINHKYYGKGIWKGVMDGYQLQIEVDGKEGMPSYLSSITI
SNCSKPWVLTQSLKAWCEDMQVSNSTDLSKN--HKNAN-YWIYGFKMYGSSYPYGCPIYI
VRGDITDLGLLHDDDIDIKVRRNTVNLYVRSKDKRPRDLHILSYTPSDSDISSVSSKHIM
EDEFFVYKGLFSVEPTRSWMLCQPLPWKFVRPVVQLASGQRTAPKQIDTTRLREIIRLCT
ESSIRNKIGTVYSQTRPESLIESEPIDMSDMFDMMIEEGM-DETFEDLADFLTVD----E
DPDYMAEVDFDEESLNLFGPAHYKELQSLTILAHPLMDGFVTRLVTRFGRAK-IRRLLEK
SIITSDCREVAELLFLALERDPSQIKDELIQGDSPTDVPDDLLG
>MW448255_PoSFPhlebV_70_2007_PT
MERILRKQPNPEGSLTIHQLRRYESTIYDSPIPAYVIKHSSEGVAIDIATAELAD-GQSG
STIQPFETIPAQNLTLFKHDYTFGHLADTTDRRFVEVFGVLENRADDADFLTPDMIIESE
TGHVYVVEFTTTMGDVNSADLAARNKIAKYEIACLNRSAIKPISLYVIAVHFNGVVSNLE
LSDDDVNEIVFRFRLARDIFEELREINPTLFDSDETISRLDREVNSIMSSIKIDWKVTEA
KFPSFRKLLFDRFNQMEADNEYITRIVKKCTDEAIKGIERDNYYTDDISNDERMQKNSHT
ATAEINNKIAEMISYEFLRDPNDHKSTVQFPSWITHEGSPGKGLEPLKSVSVEGSHPMSR
IWAKVCTNATIEKIDRMNDDPVQELEYAMSG-----STERSVERNKYHRTVLTLNQDERE
YAAVLGVCGKKNSSLGAVKEARIRSKKGFSIEHDISRVSDFLSSDDMSALIPSDG-LYNP
LSKDFNLRKLAMGLHQPTLVHADGLTPETLSCHMDLLSTPVGSWLQMVSLIGAELSASVK
QHVKPNQFIVKRLMDSGIYLLIKPTTSKGHIFVSLAVDKKVLAGELDNSGIFKPGIDSGD
MVVTDFVSFKLSKITNLCKAASVMEASICFWAECYGYEPWKF----LKHVEERRFKEAWF
MMKLSLLTMLEDKATTEELQTMQRYVVMEGFVSLPEIPRPQKMLSKVPKVLRSELQVFLA
QRLFSAIQRIARQPFALHKMGSTIRWKGMFNPFSGDPIDELQILISCCYNGYFKNKEEES
EPSALSAMYKKIIELEHLRPLDDLYLGYNDPEQPKMHEFSRSYLKILCDHAKAKLRRQYG
RGVMTQIENSIIREVSSITLERLATLKATSNFNDGWYVYKEVKDKNYTRDKLLVKMTKFA
HRGKTLAIEMFDECMNRIEEKGCMEICLFKKQQHGGLREIYVMGADERIVQSVIEAIARA
IGRFFDSDTLCNPANKMRIPETHGQRAKKRCGRSVWTCATSDDARKWNQGHFVTKFALML
CQFTPEEWWPLIIRGCSMFTNKFMMMNLDFLRIIDSHKELNVEDDFVTKLFKAYHGETTE
PWIEQGRTYLKTSTGMMQGILHFTSSLLHSLHQEFIRTASLQLFTQRMGSDAASKVVCDM
MQGSDDSSMIISFPADNERMRMRYKLVAAMCFRIKKSLGVYAGIYPSEKSTSNTDFVMEY
NSEFFFHSQHVRPTVRWIAASCSLPEVETLVARQEEAANLLTSITEGGGSFSLAAMVQQS
QCTIHYMLMGLGVSALFGEFEKAISKWLDPGLGFFLFDNPYSAGLSGFKYNLYRAILGSS
LKSVYSFFMKRVKGSSEKAD----------------------------GIISESCSVSPG
GAIVMSSTLRWGSVEKFKKLRNRLNIPEDWREMINESPEVLYRAPQTGTEIMLRIAEKVH
SPGVVSSLSTGNAVCKVMASSVYFLSACIFEDAGNQEYKVMNSDKYSLLQKIIAFNQFEE
S-DSISQEDLLFLFPNLSEFEAFDSIIYDKGSFNVVPRASQREATQTRIVVFEHHSSARV
APEKLVSDKWFGTRKSKIGSAGFKQEWDRLKTIVRWLRDAPSDTLESSPFSNHVQIRNFF
ARMEGKPRVIKVTGAPVKKRSGMSKIAMAIRDNFCKVGYIQGLEDEVGHSRAMQVEKIKH
YLFSVLMGPYTESAKLEYIVRILSEEPQVVLNYNDKRSRANTISLLQRFIKNDVGIAALI
EDMKAGIFGAFTKVQQFSQSSINHKYYGKGIWKGVMDGYQLQIEVDGKEGMPSYLSSITI
SNCSKPWVLTQSLKAWCEDMQVSNSTDLSKS--HKNAN-YWIYGFKMYGSSYPYGCPIYI
VRGDITDLGLLHDDDIDIKVRRNTINLYVRSKDKRPRDLHILSYTPSDSDISSVSSKHIM
EDEFFVYRGLFSVEPTRSWMLCQPLPWKFIRPVVQLASGQRTAPKQIDTTRLREIIRLCT
ESSIRNKIGTVYSQTRPESLIESEPIDMSDMFDMMIEEGM-DETFEDLADFLTVD----E
DPDYMAEVDFDEESLNLFGPAHYKELQSLTILAHPLMDGFVTRLVTRFGRAK-IRRLLEK
SIITSDCREVAELLFLALERDPSQIKDELIQGDSPTDVPDDLLG
>KP863799_Arrabida_virus_2008_PT
MERILRKQPNPEGSLTIHQLRRYESTIYDSPIPAYVIKHSSEGVAIDIATAELAD-GQSG
STIQPFETIPAQNLTLFKHDYTFGHLADTTDRRFVEVFGVLENRADDADFLTPDMIIESE
TGHVYVVEFTTTMGDVNSADLAARNKIAKYEIACLNRSAIKPISLYVIAVHFNGVVSNLE
LSDDDVNEIVFRFRLARDIFEELREINPTLFDSDETISRLDREVNSIMSSIKIDWKVTEA
KFPSFRKLLFDRFNQMEADNDYIARIVKKCTDEAIKGIEKDNYYTDDISNDERMQKNSHT
ATAEINNKIAEMISYEFLRDPNDHKSTVQFPSWITREGSPGKGLEPLKSVSVEGSHPMSR
IWAKVCTNATIEKIDRMNDDPVQELEYAMSG-----STERSVERNKYHRTVLTLSQDERE
YAAVLGVCGKKNSSLGAVKEARIRSKKGFSIEHDISRVSDFLSSDDMSTLVPSDG-LYNP
LSKDFNLRKLAMGLHQPTLVHADGLTPETLSCHMDLLSTPVGSWLQMVSLIGAELSASVK
QHVKPNQFIVKRLMDSGIYLLIKPTTSKGHIFVSLAVDKKVLAGELDNSGIFKPGIDSGD
MVVTDFVSFKLSKITNLCKAASVMEASICFWAECYGYEPWKF----LKHVEERRFKEAWF
MMKLSLLTMLEDKATTEELQTMQRYVVMEGFVSLPEIPRPQKMLSKVPKVLRSELQVFLA
QRLFSAIQRIARQPFALHKMGSTIRWKGMFNPFSGDPIDELQILISCCYNGYFKNKEEES
EPSALSAMYKKIIELEHLRPLDDLYLGYNDPEQPKMHEFSRSYLKILCDHAKAKLRRQYG
RGVMTQIENSIIREVSSITLERLATLKATSNFNDGWYVYKEVKDKNYTRDKLLVKMTKFA
HRGKTLAIEMFDECMNRIEEKGCMEICLFKKQQHGGLREIYVMGADERIVQSVIEAIARA
IGRFFDSDTLCNPTNKMRIPETHGQRAKKRCGRSVWTCATSDDARKWNQGHFVTKFALML
CQFTPEEWWPLIIRGCSMFTNKFMMMNLDFLRIIDSHKELNVEDDFVTKLFKAYHGETTE
PWIEQGRTYLKTSTGMMQGILHFTSSLLHSLHQEFIRTASLQLFTQRMGSDAASKVVCDM
MQGSDDSSMIISFPADNERMRMRYKLVAAMCFRIKKSLGVYAGIYPSEKSTSNTDFVMEY
NSEFFFHSQHVRPTVRWIAASCSLPEVETLVARQEEAANLLTSITEGGGSFSLAAMVQQS
QCTIHYMLMGLGVSALFGEFEKAISKWLDPGLGFFLFDNPYSAGLSGFKYNLYRAILGSS
LKSVYSFFMKRVKGSSEKAD----------------------------GIISESCSVSPG
GAIVMSSTLRWGSVEKFKKLRNRLNIPEDWREMINESPEVLYRAPQTGTEIMLRIAEKVH
SPGVVSSLSTGNAVCKVMASSVYFLSACIFEDAGNQEYKVMNSDKYSLLQKIIAFNQFEE
S-DSISQEDLLFLFPNLSEFEAFDSIIYDKGSFNVVPRASQREATQTRIVVFEHHSSARV
APEKLVSDKWFGTRKSKIGSAGFKQEWDRLKTIVRWLRDAPSDTLESSPFSNHVQIRNFF
ARMEGKPRVIKVTGAPVKKRSGMSKIAMAIRDNFCKVGYIQGLEDEVGHSRAMQVEKIKH
YLFSVLMGPYTESAKLEYIVRILSEEPQVVLNYNDKRSRANTISLLQKFIKNDVGIAALI
EDMKAGIFGAFTKVQQFSQSSINHKYYGKGIWKGVMDGYQLQIEVDGKEGMPSYLSSITI
SNCSKPWVLTQSLKAWCEDMQVSNSTDLSKS--HKNAN-YWIYGFKMYGSSYPYGCPIYI
VRGDITDLGLLHDDDIDIKVRRNTVNLYVRSKDKRPRDLHILSYTPSDSDISSVSSKHIM
EDEFFVYKGLFSVEPTRSWMLCQPLPWKFVRPVVQLASGQRTAPKQIDTTRLREIIRLCT
ESSIRNKIGTVYSQTRPESLIESEPIDMSDMFDMMIEEGM-DETFEDLADFLTVD----E
DPDYMAEVDFDEESLNLFGPAHYKELQSLTILAHPLMDGFVTRLVTRFGRAK-IRRLLEK
SIITSDCREVAELLFLALERDPSQIKDELIQGDSPTDVPDDLLG
>ALP32226_Massilia_virus_127_2008_PT
MERILRKQPNPEGSLTIHQLRRYESTIYDSRTPAYVIKHISEGLAIDIATADLAD-EQSG
STIQPFETRPAHNLTLFKHDYSFGHLADTTDRRFVEVFGVLENRADDADFLTPDMIIESE
TGHVYVVEFTTTMGDVNSADLAARNKIAKYEIACLNRSAIKPISLYIIAVHFNGVVSNLE
LSDDDVNEIVFRFRLARDIFEELREINPTLFDSDETISRLDREVNSIMSSIKIDWKVTEA
KFPSFRKLLFDRFNQMEADNDYIARTVEKCTDEAIKGIEKDNYYTDDISNDERMQRNSHT
ATAEINNKIAEMISYEFLRDPNDHKSTVQFPSWITHEGSPGKGLEPLKSVSVEGSHPMSR
IWAKVCTNATIEKIDRMNDDPVQELEYAISG-----STERSVERNKYHRTVLTLNQDERE
YAAVLGVCGKKNSSLGAVKEARIRSKKGFSIENDISRVSDFLSSDDMSALIPSDG-LYNP
LSKDFNLRKLAMGLHQPTLVHADGLTPETLSCHMDLLSTPVGSWSQMVSLISAELSASVK
QHVKPNQFIVKRLMDSGVYLLIKPATSKGHIFVSLAVDKKVLAGELDNSGIFKPGIDSGD
MVVTDFVSFKLSKITNLCKAASVMEASICFWAECYGYEPWKF----LKHVEERRFKEAWF
MMKLSLLTMLEDKATTEELQTMQRYVVMEGFVSLPEIPRPQKMLSKVPKVLRSELQVFLA
QRLFSAIQRIARQPFALHKMGSTIRWKGMFNPFSGDPIDELQILISCCYNGYFKNKEEES
EPSALSAMYKKIIELEHLRPLDDLYLGYNDPEQPKMHEFSRSYLKILCDHAKAKLRRQYG
RGVMTQIENSIIREVSSITLERLATLKATSNFNDGWYVYKEVKDKNYTRDKLLVKMTKFA
HRGKTLAIEMFDECMNRIEEKGCMEICLFKKQQHGGLREIYVMGADERIVQSVIEAIARA
IGRFFDSDTLCNPTNKMRIPETHGQRAKKRCGRSVWTCATSDDAWKWNQGHFVTKFALML
CQFTPEEWWPLIIRGCSMFTNKFMMMNLDFLRIIDSHKELNVEDDFVTKLFKAYHGETTE
PWIEQGRTYLKTSTGGMQEIVDFTSSLLNSLHQKFVRTASLQLFTQRMGSDAASKVVCDM
MQGSDDSSMIISFPADNERMRMRYKLVAAMCFRIKKSLGVYAGIYPSEKSTSNTDFVMEY
NSEFFFHSQHVRPTVRWIAASCSLPEVETLVARQEEAANLLTSITEGGGSFSLAAMVQQS
QCTIHYMLMGLGVSALFGEFEKAISKWLDPGLGFFLFDNPYSAGLSGFKYNLYRAILGSS
LKSVYSFFMKRVKGSSERAD----------------------------GIISESCGVSPG
GAIVMSSTLRWGSVEKFKRLRNRLNIPEDWREMINESPEVLYRAPQTGTEIMLRIAEKVH
SPGVVSSLSTGNAVCKVMASSVYFLSACIFEDAGNQEYKVMNSDKYSLLQKIIAFNQFEE
S-DSISQEDLLFLFPNLSEFEAFDSIIFDKGSFNVVPRASQREATQTRIVVFEHHSSARV
APEKLVSDKWFGTRKSKIGSAGFKQEWDRLKTIVRSLRDAPSDTLESSPFSNHVQVRNFF
ARMEGKPRVIKVTGAPVKKRSGMSKIAMAIRDNFCKVGYIQGLEDEVGHSRAMQVEKIKH
YLFSVLMGPYTESAKLEYIVRILSEEPQVVLNYNDKRSRANTISLLQRFIKNDVGIAALI
EDMKAGIFGAFTKVQQFSQSSINHKYYGKGIWKGVMDGYQLRIEVDGKEGMPSYLSSITI
SNCSKPWVLTQSLKAWCEDMQVSNSTDLSKS--HKNAN-YWICGFKMYGSSYPYGCPIYI
VRGDITDLGLLHDDDIDIKVRRNTINLYVRSKDKRPRDLHILSYTPSDSDISSVSSKHIM
EDEFFVYRGLFSVEPTRSWMLCQPLPWKFIRPVVQLASGQRTAPKQIDTTRLREILRLCT
ESSIRNKIGTVYSQTRPESLIESEPIDMSDMFDMMIEEGM-DETFEDLADFLTVD----E
DPDYMAEVDFDEESLNLFGPAHYKELQSLTILAHPLMDGFVTRLVTRFGRAK-IRRLLEK
SIITSDCREVAELLILALERDPSQIKDELTQGDSPTDVPDDLLG
>ALP32227_Massilia_virus_130_2008_PT
MERILRKQPNPEGSLTIHQLRRYESTIYDSRIPAYVIKHISEGVAIDIATADLAD-EQSG
STIQPFETRPAHNLTLFKHDYTFGHLADTTDRRFVEVFGVLENRADDADFLTPDMIIESE
TGHVYVVEFTTTMGDANSADLAARNKIAKYEIACLNRSAIKPISLYVIAVHFNGVVSNLE
LSDDDVNEIVFRFRLARDIFEELREINPTLFDSDETISRLDREVNSIMSSIKIDWKVTEA
KFPSFRKLLFDRFNQMEADNEYITRIVKKCTDEAIRGIERDNYYTDDISNDERMQKNSQT
ATAEINNKIAEMISYEFLRDPNDHKSTVQFPSWITHEGSPGKGLEPLKSVSVEGSHPMSR
IWAKVCTNATIEKIDRMNDDPVQELEYAMSG-----STERSVERNKYHRTVLTLNQDERE
YAAVLGVCGKKNSSLGAVKEARIRSKKGFSIEHDISRVSDFLSSDDMSALIPSDG-LYNP
LSKDFNLRKLAMGLHQPTLVHADGLTPETLSCHMDLLSTPVGSWSQMVSLISAELSASVK
QHVKQNQFIVKRLMDSGVYLLIKPATSKGHIFVSLAVDKKVLAGELDNSGIFKPGIDSGD
MVVTDFVSFKLSKITNLCKAASVMEASICFWAECYGYEPWKF----LKHVEERRFKEAWF
MMKLSLLTMLEDKATTEELQTMQRYVVMEGFVSLPEIPRPQKMLSKVPKVLRSELQVFLA
QRLFSAIQRIARQPFALHKMGSTIRWKGMFNPFSGDPIDELQILISCCYNGYFKNKEEES
EPSALSAMYKKIIELEHLRPLDDLYLGYNDPEQPKMHEFSRSYLKILCDHAKAKLRRQYG
RGVMTQIENSIIREVSSITLERLATLKATSNFNDGWYVYKEVKDKNYTRDKLLVKMTKFA
HRGKTLAIEMFDECMNRIEEKGCMEICLFKKQQHGGLREIYVMGADERIVQSVIEAIARA
IGRFFDSDTLCNPTNKMRIPETHGQRAKKRCGRSVWTCATSDDARKWNQGHFVTKFALML
CQFTPEEWWPLIIRGCSMFTNKFMMMNLDFLRIIDSHKELNVEDDFVTKLFKAYHGETTE
PWIEQGRTYLKTSTGGMQGIVDFTSSLLNSLHQKFVRTASLQLFTQRMGSDAASKVVCDM
MQGSDDCSMIISFPADNERMRMRYKLVAAMCFRIKKSLGVYAGIYPSEKSTSNTDFVMEY
NSEFFFHSQHVRPTVRWIAASCSLPEVETLVARQEEAANLLTSITEGGGSFSLAAMVQQS
QCTIHYMLMGLGVSALFGEFEKAISKWLDPGLGFFLFDNPYSAGLSGFKYNLYRAILGSS
LKSVYSFFMKRVKGSSEKAD----------------------------GIISESCSVSPG
GAIVMSSTLRWGSVEKFKKLRNRLNIPEDWREMINESPEVLYRAPQTGTEIMLRIAEKVH
SPGVVSSLSTGNAVCKVMASSVYFLSACIFEDAGNQEYKVMNSDKYSLLQKIIAFNQFEE
S-DSISQEDLLFLFPNLSEFEAFDSIIYDKGGFNVVPRASQREATQTRIVVFEHHSSARV
APEKLVSDKWFGTRKSKIGSAGFKQEWDRLKTIVRWLRDAPSDTLESSPFSNHVQIRNFF
ARMEGKPRVIKVTGAPVKKRSGMSKIAMAIRDNFCKVGYIQGLEDEVGHSRAMQVEKIKH
YLFSVLMGPYTESAKLEYIVRILSEEPQVVLNYNDKRSRANTISLLQRFIKNDVGIAALI
EDMKAGIFGAFTKVQQFSQSSINHKYYGKGIWKGIMDGYQLRIEVDGKEGMPSYLSSITI
SNCSKPWVLTQSLKAWCEDMQVSNSTDLSKS--HKNAN-YWICGFKMYGSSYPYGCPIYI
VRGDITDLGLLHDDDIDIKVRRNTINLYVRSKDKRPRDLHILSYTPSDSDISSVSSKHIM
EDEFFVYRGLFSVEPTRPWMLCQPLPWKFIRPVVQLASGQRTAPKQIDTTRLREILRLCT
ESSIRNKIGTVYSQTRPESLIESEPIDMSDMFDMMIEEGM-DETFEDLADFLTVD----E
DPDYMAEVDFDEESLNLFGPAHYKELQSLTILAHPLMDGFVTRLVTRFGRAK-IRRLLEK
SIITSDCREVAELLFLALERDPSQIKDELIQGDSPTDVPDDLLG
>EU725771_Massilia_virus_W_2005_FR
MERILRKQPNPEGSLTIHQLRRYESTIYDSPIPAYVIKHSSEGVAIDIATAELAD-GQSG
STIQPFETIPAQNLTLFKHDYTFGHLADTTDRRFVEVFGVLENRADDADFLTPDMIIESE
TGHVYVVEFTTTMGDANSADLAARNKIAKYEIACLNRSAIKPISLYVIAVHFNGVVSNLE
LSDDDVNEIVFRFRLARDIFEELREINPALFDSDETISRLDREVNSIMSSIKIDWKVTEA
KFPSFRKLLFDRFNQMEADNDYIARIVKKCTDEAIKGIERDNYYTDDISNDERMQKNSHT
ATAEINNKIAEMISYEFLRDPNDHKSTVQFPSWITHEGSPGKGLEPLKSVSVEGSHPMSR
IWAKVCTNATIEKIDRMNDDPVQELEYAMSG-----STERSVERNKYHRTVLTLNQDERE
YAAVLGVCGKKNSSLGAVKEARIRSKKGFSIEHDISRVSDFLSSDDMSALKPSDE-LYNP
LSKDFNLRKLAMGLHQPTLVHADGLTPETLSCHMDLLSTPVGSWLQMVSLIGAELSASVK
QHVKPNQFIVKRLMDSGVYLLIKPTTSKGHIFVSLAVDKKVLAGELDNSGIFKPGIDSGD
MVVTDFVSFKLSKITNLCKAASVMEASICFWAECYGYEPWKF----LKHVEERRFKEAWF
MMKLSLLTMLEDKATTEELQTMQRYVVMEGFVSLPEIPRPQKMLSKVPKVLRSELQVFLA
QRLFSAIQRIARQPFALHKMGSTIRWKGMFNPFSGDPIDELQILISCCYNGYFKNKEEES
EPSALSAMYKKIIELEHLRPLDDLYLGYNDPEQPKMHEFSRSYLKILCDHAKAKLRRQYG
RGVMTQIENSIIREVSSITLERLATLKATSNFNDGWYVYKEVKDKNYTRDKLLVKMTKFA
HRGKTLAIEMFDECMNRIEGKGCMEICLFKKQQHGGLREIYVMGADERIVQSVIEAIARA
IGRFFDSDTLCNPTNKMRIPETHGQRAKKRCGRSVWTCATSDDARKWNQGHFVTKFALML
CQFTPEEWWPLIIRGCSMFTNKFMMMNLDFLRIIDSHKELNIEDDFVTKLFKAYHGETTE
PWIEPGRTYLKTSTGMMQGILHFTSSLLHSLHQEFIRTASLQLFTQRMGSDAASKVVCDM
MQGSDDSSMIISFPADNERMRMRYKLVAAMCFRIKKSLGVYVGIYPSEKSTSNTDFVMEY
NSEFFFHSQHVRPTVRWIAASCSLPEVETLVARQEEAANLLTSITEGGGSFSLAAMVQQS
QCTIHYMLMGLGVSALFGEFEKAISKWLDPGLGFFLFDNPYSAGLSGFKYNLYRAILGSS
LKSVYSFFMKRVKGSSEKAD----------------------------GIISESCSVSPG
GAIVMSSTLRWGSVEKFKKLRNRLNIPEDWREMINESPEVLYRAPQTGTEIMLRIAEKVH
SPGVVSSLSTGNAVCKVMASSVYFLSACIFEDAGNQEYKVMNSDKYSLLQKIIAFNQFEE
G-DSISQEDLLFLFPNLSEFEAFDSNIYDKGSFNVVPRASQREATQTRIVVFEHHSSARV
APEKLVSDKWFGTRKSKIGSAGFKQEWDRLKTIVRWLRDAPSDTLESSPFSNHVQIRNFF
ARMEGKPRVIKVTGAPVKKRSGMSKIAMAIRDNFCKVGYIQGLEDEVGHSRAMQVEKIKH
YLFSVLMGPYTESAKLEYIVRILSEEPQVVLNYNDKRSRANTISLLQRFIKNDVGIAALI
EDMKAGIFGAFTKVQQFSQSSINHKYYGKGIWKGIMDGYQLQIEVDGKEGMPSYLSSITI
SNCSKPWVLTQSLKAWCEDMQVSNSTDLSKS--HKNAN-YWIYGFKMYGSSYPYGCPIYI
VRGDITDLGLLHDDDIDIKVRRNTVNLYVKSKDKRPRDLHILSYTPSDSDISSVSSKHIM
EDEFFVYKGLFSVEPTRSWMLCQPLPWKFVRPVVQLASGQRTAPKQIDTTRLREIIRLCT
ESSIRNKIGTVYSQTRPESLIESEPIDMSDMFDMMIEEGM-DETFEDLADFLTVD----E
DPDYMAEVDFDEESLNLFGPAHYKELQSLTILAHPLMDGFVTRLVTRFGRAK-IRRLLEK
SIITSDCREVAELLFLALERDPSQIKDELIQGDSPTDVPDDLLG
>GU135606_Granada_virus_GR25_2004_ES
------------------------------------------------------------
------------------------------------------------------MIIESE
TGHVYVVEFTTTMGDVNSADLAARNKIAKYEIACLNRSAIKPISLYVIAVHFNGVVSNLE
LSDDDVNEIVFRFRLARDIFEELREINPTLFDSDETISRLDREVNSIMSSIKIDWRVTEA
KFPSFRKLLFDRFNQMEADNDYITRIVKKCTDEAIKGIERDNYYTDDISNDERMQKNSHT
ATAEINNKIAEMISYEFLRDPNDHKSTVQFPSWITHEGSPGKGLEPLKSVNVEGSHPMSR
IWAKVCTNATIEKIDRMNDDPVQELEYAMSG-----STERSVERNKYHRTVLTLNQDERE
YAAVLGVCGKKNSSLGAVKEARIRSKKGFSIEHDISRVSDFLSSDDMSALMPSDG-LYNP
LSKDFNLRKLAMGLHQPTLVHADGLTPETLSCHMDLLSTPVGSWLQMVSLIGAELSASVK
QHVKPNQFIVKRLMDSGIYLLIKPTTSKGHIFVSLVVDKKVLAGELDNSGIFKPGIDSGD
MVVTDFVSFKLSKITNLCKAASVMEASICFWAECYGYEPWKF----LKHVEERRFKEAWF
MMKLSLLTMLEDKATTEELQTMQRYVVMEGFVSLPEIPRPQKMLSKVPKVLRSELQVFLA
QRLFSAIQRIARQPFALHKMGSTIRWKGMFNPFSGDPIDELQILISCCYNGYFKNKEEES
EPSALSAMYKKIIELEHLRPLDDLYLGYNDPEQPKMHEFSRSYLKILCDHAKAKLRRQYG
RGVMTQIENSIIREVSSITLERLATLKATSNFNDGWYVYKEVKDKNYTRDKLLVKMTKFA
HRGKTLAIEMFDECMNRIEEKGCMEICLFKKQQHGGLREIYVMGADERIVQSVIEAIARA
IGRFFDSDTLCNPTNKMRIPETHGQRAKKRCGRSVWTCATSDDARKWNQGHFVTKFALML
CQFTPEEWWPLIIRGCSMFTNKYMMMNLDFLRIIDSHKELNVEDDFVTKLFKAYHGETTE
PWIEQGRTYLKTSTGMMQGILHFTSSLLHSLHQEFIRTASLQLFTQRMGSDAASKVVCDM
MQGSDDSSMIISFPADNERMRMRYKLVAAMCFRIKKSLGVYAGIYPSEKSTSNTDFVMEY
NSEFFFHSQHVRPTVRWIAASCSLPEVETLVARQEEAANLLTSITEGGGSFSLAAMVQQS
QCTIHYMLMGLGVSALFGEFEKAISKWLDPGLGFFLFDNPYSAGLSGFKYNLYRAILGSS
LKSVYSFFMKRVKGSSEKAD----------------------------GIISESCSVSPG
GAIVMSSTLRWGSVEKFKKLRNRLNIPEDWREMINESPEVLYRAPQTGTEIMLRIAEKVH
SPGVVSSLSTGNAVCKVMASSVYFLSACIFEDAGNQEYKVMNSDKYSLLQKIIAFNQFEE
S-DSISQEDLLFLFPNLSEFEAFDSIIYDKGSFNVVPRASQREATQTRIVVFEHHSSARV
APEKLVSDKWFGTRKSKIGSAGFKQEWDRLKTIVRWLRDAPADTLESSPFSNHVQIRNFF
ARMEGKPRVIKVTGAPVKKRSGMSKIAMAIRDNFCKVGYIQGLEDEVGHSRAMQVEKIKH
YLFSVLMGPYTESAKLEYIVRILSEEPQVVLNYNDKRSRANTISLLQRFIKNDVGIAALI
EDMKAGIFGAFTKVQQFSQSSINHKYYGKGIWKGVMDGYQLQIEVDGKEGMPSYLSSITI
SNCSKPWVLTQSLKAWCEDMQVSNSTDLSKS--HRNAN-YWIYGFKMYGSSYPYGCPIYI
VRGDITDLGLLHDDDIDIKVRRNTVNLYVRSKDKRPRDLHILSYTPSDSDISSVSSKHIM
EDEFFVYKGLFSVEPTRSWMLCQPLPWKFVRPVVQLASGQRTAPKQIDTTRLREIIRLCT
ESSIRNKIGTVYSQTKPESLIESEPIDMSDMFDMMIEEGM-DETFEDLADFLTVD----E
DPDYMAEVDFDEESLNLFGPAHYKELQSLTILAHPLMDGFVTRLVTRFGRAK-IRRLLEK
SIITSDCREVAELLFLALERDPSQVKDELIQGDSPTDVPDDLLG
>JF920133_Punique_virus_PI-B4-2008_TN
MERILRKQPQPEGSLTIHQLRRYESSIYDTPIPAYVVKHSSDGVAIDIATSDLAE-GQSG
STIQPYETIPAQNLTLFKHDYTFGHLADTTDKKFVEVFGVMENRADDADYQSPDMIIETE
SGHVYVVEFTTTMGDVNSAELAARNKIAKYEIACLNRSAIKPISLYIIAVHFNGVVSNLE
LTDEEVNEIVFRFRLARDIFEELREINPSLFDSDETISRLDREVNSIMSSIQIDWDTTES
KFPSFKKELFENFIMEDVDNDYITRIVKKCTDDSIRGIEQDNFYSIDISNRERYEMNFRK
AVGEINNKIAEMVSHDFLRDVDDHKSTVQFPAWVTLEGVPGKDLEPLKSLNVEGSHPMCK
IWNKVCTNATIEKIERMHDDPIQELEYAMSG-----STERSVERNKYHRTVLTLSQDERE
YAAVLGVCGKKNSNLGAVKEARVRSKKGFSIDHDISKVTDYLFSDDLSCLQCEDG-LYNP
LSVDHPLRMLAMGLHQPTMIHSDDLMPETLECHSDILKTPLGSWLQMVSIIGAELSASVK
QHVKPNQFIVKRLMNSGIFLLIKPTTSKGHIFVSLAVDKRLLAMEIDKSGVFKPSIDAGD
LLVTDFVSFKLSKITNLCKASAVMEASICFWAECYGYNPWDF----IKRTGERRLREAWF
MMKLSLLTMLEDKAATEELQTMQRYVIMEGFVSLPEIPRPYKMLSKIPKVLRSELQVFLT
QRLFFTIQRISKHPFVLHKMNSVIKWKDLFNPYSGDNIDELQILISCCYNGYFKNKEEET
EPSALSAMYKKIIELEHLRPKSDDFLGYKDPEEPKMHEFSRSYLKLLCDHAKAKLKRQYG
RGVLAQIESSIVREVSSITLERLATLKATSNFNDSWYVYKDVKDKNYTRDKLLVKMTKFA
HRGKTLAIEMFDECMTRIEEKGCMEICLFKKQQHGGLREIYVMGADERIVQSVIEAIARA
IGRFFDSDTLCNPANKMRIPETHGQRAKKRCGRSVWTCATSDDARKWNQGHFVTKFALML
CQFTPEEWWPMIIRGCSMFTNKFMMMNLDFLRIIDSHKELNIEDEFVTKLFKAYHGESVE
PWIDQGRTYLKTSTGMMQGILHFTSSLLHSLHQEFIRTASLQLFTQRMGSDAASRVVCDM
MQGSDDSSMMISFPADNEKIRMRYKLVAAMCFRIKKSLGIYAGIYPSEKSTSNTDFVMEY
NSEFFFHSQHVRPTIRWIAASCSLPEVETLVARQEEAANLLTSITEGGGSFSLAAMVQQS
QCTIHYMLMGMGVSALFGEFTKAISKWMDPGLGFFLFDNPYSAGLSGFKYNLYRAIMNSN
LKSVYSFFMKRVKGGSVRAD----------------------------GIISESCSVSPG
GAIVMSSTLRWGSVEKFKRLRNRLNIPEDWREMINETPEILYRAPQTGTEIMLRIAEKVH
SPGVVSSLSTGNAVCKVMASSVYFLSACIFEDAGNQEYKVMNSDKYSLLQKIIAFNQFEE
E-NDISQEDLLFLFPNLSEFEAFDSIIYDKGRFNVIPRASQREATQTRIVVFEHHSSARV
APEKLVSDKWFGTRKSKIGSAGFKQEWDRLKVIVRWLRDTPEETLMASPFSNHVQIRNFF
ARMEGKPRVIKVTGAPVKKRSGMSKIAMAIRDNFCKTGFLQGLEDEVGHSRAMQVEKLKH
YLFSVLMGPYTEDAKLEFIVKILKEEPQVILNYNDKRSRANTISLLQRFIKSDVGIAALI
EDMKAGIFGAFTKTQQFSQSSINNKYYGKGIWKGVIDGYQIQIEIDGKEGMPTYLSSITV
SNCSKPWVLTQSLKAWCEDMQVSNNTDLSKH--NKNAN-YWMYGFKMYGSSYPYGCPIYI
VRQDITNLGLLHDDDIDIKVRRNTINLFVRSHDKRPRDLHILSYTPSDSDISSISSKHIM
EDEYFVYKGLFSVEPTRSWMLCQSLPWNFVRPVVHLASGKRAAPRQLDLTRLREIIRLCT
ESSIRNKVGTVYSQVKPEKMIESEAIDMSDMFDMMIEEGM-DDAFEDLADFLTVD----E
DPDYMAEVDFDEESLNLFGPAHYKELQSLTVLAHPLMDGFVTRLVTKLGRSK-IRRLLEK
NIITSDCRELAELLFLSLDRDPSQIKEELIQGDSPTEVTDDLLG
>KU922127_Toscana_virus_H4906_2004_FR
MERILKKQPAPVRALTIHPLRRYESSIYDTPIPAYVIKHSSDGVTIDIATSELAD-GQSG
STIQPFESVPAQNLTLFKHDFTFGHLADTTDKKFVEVFGVLENRADDSDFQSPDMIIETE
TGHVYVVEFTTTMGDANSADLAARNKIAKYEIACLNRSAIKPISLYIIAVHFNGVVSNLD
LSDEEVNEIVFRFRLARDIFEELREINPALFDSDETVSRLEREVNSVMSAIQIDWKTTEK
KFPSFRKELFDNFRSKEVDEEYISKIIKECTDEALKGIERDSLYTENITNKERFEMNSKR
ATSDIKNKMAEMMSYEFLRDTEDHKSTVQFPPWVTRTGPSGKDLEPLKSVNVEGSHPMCK
IWNKVCTNASIEKIERMHDDPVLELEYAMSG-----STERSVERNKYHRTVLTLSPEERE
YAAVLGVCGKKNANLGAVKEARVRSKKGFSIGHNTERVEEFLSDSCVDDLTPTEG-LYNP
LSEDKSLRLLAMGLHQPTLIHMDDENPETLDCHLKFLSSPIGSWLQMVSIIGAELSASVK
QHVKPNQFIVKRLLDSAVFLLIKPTTSKGHIFVSLAVNKKSLYGELSKSSVFKQSIDAGD
LLVTDFVSFKLSKITNLCKALCVLEAASCFWAETYGFEPWKF----VDQASVAKFSDAWF
MIKLSLLTMLEDKATTEELQTMQRYVIMEGFVSLPEIPKPHKMLSKIPKVLRSELQVFLT
HRLFNTMQRISATPFQLHKVGGNIRWKGLFNPYSGNSIDELQTLISCCYNGYFKNKEEDT
EPSALSAMYKKIIELEHLRPPTDKYLGYEDPTDPKMHEFSRSYLKLLCNHAKTKLRKQYG
RGVMSQIESSIVREVQSITLERLATLKATSNFDSSWYTFKEVKDKNYTRDKLLVKMTKFA
HRGKTLAIEVFEECMSRIEEKGCMEICLFKKQQHGGLREIYVMGADERIVQSVIEAIARA
IGRFFDSDTLCNPTNKIRIPETHGQRAKRRCGRSVWTCATSDDARKWNQGHYVTKFALML
CEFTPQEWWPLIIRGCSMFTNKYMMMNLDFLRIIDSHKELQIEDEFVSKLFKAYHGESVE
PWISQGCTYLKTSTGMMQGILHFTSSLLHSLHQEFVKTTAIQLFTLKLGSDASSKVVCDM
MQGSDDSSMIISFPADSEKVKMRYKLVAAMCFRIKKSLGIYIGIYPSEKSTPNTDFVMEY
NSEFFFHSQHVRPTIRWIAASCSLPEVETLVARQEEAANLLTAITEGGGSFSLAAMIQHC
QCSIHYMLMGLGVSALFSEFSKAISKWLDPGLGFFLFDNPYSAGLSGFKYNLYRAIMNSS
LKSIYSFFMKRVKGGSQKTD----------------------------GIISESCSVSPG
GAIVMSSTLRWGSVEKFKRLRSRLNIPETWKEMINESPEVLYRAPQTGTEIMLRIAEKVH
SPGVVSSLSTGNAVCKVMASSVYFLSACIFEDAGSQEYKVVNNDKYSLMQKIIAFDQIGY
S-DEISQEDLLFLFPNLAEFEAFDSIIYDKGRFNVIPRASQREATQTRIVVFEHHSSARV
APEKLVSDKWFGTRKSKIGSPGFRQEWDRLKAIVRWLRDTPEETLEASPFSNHIQIRNFF
ARMEGRPRVIKVTGAPVKKRSGMSKIAMAIRDNFCKSGFLQGLEDEVGHSRAMQVEKIKH
YLFSVLMGPYSEEAKLEYVVKILKEEPQVILNYNDKRSRANIISLLQRFIKSEIGIATLI
EDMKAGVFGAFVKAQQFSQSSINNKYYGKGIWKGVMDGYQIQIDIDGKEGMPSHLSSITI
SNCSKPWVLTQSLKAWCEDMQVYNNMDVSKA--NPKAN-YWMYGFKMYGSSYPYGCPIYL
VRHDITNLGLLHDDDIDIKVRRNTINLFVRSKDKRPRDLHILSYTPSDSDISSVSSKHIM
EDEYFIYKGAFSVEPTRSWMLCQPLPWSFVRPVLQVATGSRRSPRQLDLERLREIIRLCT
ESSIRNKVGTVYSQNRPEKFIEAEPIDMSEMFDMMLDEGM-DDAFEELADYLTVE----E
DPDYMDEVNFDDDSLNLFGPAHYKELQSLTVLAHPLMDDFVTRLVGKMGRPQ-IRRLLEK
NVTTRDLRELSELLFMALDKDPSQIKEELILGDSPTEVPDDLLG
>FJ153280_Toscana_virus_EsPhGR40_2004_ES
--RILKKQPAPVRALTIHPLRRYESSIYDTPIPAYVIKHSSDGVTIDIATSELAD-GQSG
STIQPFESVPAQNLTLFKHDFTFGHLADTTDKKFVEVFGVLENRADDSDFQSPDMIIETE
TGHVYVVEFTTTMGDANSADLAARNKIAKYEIACLNRSAIKPISLYIIAVHFNGVVSNLD
LSDEEVNEIVFRFRLARDIFEELREINPALFDSDETVSRLEREVNSVMSAIQIDWKTTEK
KFPSFRKELFDNFRSKEVDEEYISKIIKKCTDEALRGIERDSLYTENITNKERFEMNSKR
ATSDIKNKMAEMMSYEFLRDTEDHKSTVQFPPWVTRTGPPGKDLEPLKSVNVEGSHPMCK
IWNKVCTNASIEKIERMHDDPVLELEYAMSG-----STERSVERNKYHRTVLTLSPEERE
YAAVLGVCGKKNANLGAVKEARVRSKKGFSIGHNTERVEEFLSDSCVDDLTPTEG-LYNP
LSEDKSLRLLAMGLHQPTLIHMDEENPETLDCHLKFLSSPIGSWLQMVSIIGAELSASVK
QHVKPNQFIVKRLLDSAVFLLIKPTTSKGHIFVSLAVNKKSLHGELSKSSVFKQSIDAGD
LLVTDFVSFKLSKITNLCKALCVLEAASCFWAETYGFEPWKF----VDQASAAKFSDAWF
MIKLSLLTMLEDKATTEELQTMQRYVIMEGFVSLPEIPKPHKMLSKIPKVLRSELQVFLT
HRLFNTMQRISATPFQLHKVGGNIRWKGLFNPYSGNSIDELQTLISCCYNGYFKNKEEDT
EPSALSAMYKKIIELEHLRPPTDKYLGYEDPTDPKMHEFSRSYLKLLCNHAKTKLRKQYG
RGVMSQIESSIVREVQSITLERLATLKATSNFDSSWYTFKEVKDKNYTRDKLLVKMTKFA
HRGKTLAIEVFEECMSRIEEKGCMEICLFKKQQHGGLREIYVMGADERIVQSVIEAIARA
IGRFFDSDTLCNPTNKIRIPETHGQRAKRRCGRSVWTCATSDDARKWNQGHYVTKFALML
CEFTPQEWWPLIIRGCSMFTNKYMMMNLDFLRIIDSHKELQIEDEFVSKLFKAYHGESVE
PWISQGCTYLKTSTGMMQGILHFTSSLLHSLHQEFVKTTAIQLFTLKLGSDASSKVVCDM
MQGSDDSSMIISFPADSEKVKMRYKLVAAMCFRIKKSLGIYIGIYPSEKSTPNTDFVMEY
NSEFFFHSQHVRPTIRWIAASCSLPEVETLVARQEEAANLLTAITEGGGSFSLAAMIQHC
QCSIHYMLMGLGVSALFSEFSKAISKWLDPGLGFFLFDNPYSAGLSGFKYNLYRAIMNSS
LKSIYSFFMKRVKGGSQKTD----------------------------GIISESCSVSPG
GAIVMSSTLRWGSVEKFKRLRSRLNIPETWKEMINESPEVLYRAPQTGTEIMLRIAEKVH
SPGVVSSLSTGNAVCKVMASSVYFLSACIFEDAGSQEYKVVNNDKYSLMQKIIAFDQIGY
S-DEISQEDLLFLFPNLAEFEAFDSIIYDKGRFNVIPRASQREATQTRIVVFEHHSSARV
APEKLVSDKWFGTRKSKIGSPGFRQEWDRLKAIVRWLRDTPEETLEASPFSNHIQIRNFF
ARMEGRPRVIKVTGAPVKKRSGMSKIAMAIRDNFCKSGFLQGLEDEVGHSRAMQVEKIKH
YLFSVLMGPYSEEAKLEYVVKILKEEPQVILNYNDKRSRANIISLLQRFIKSEIGIATLI
EDMKAGVFGAFVKAQQFSQSSINNKYYGKGIWKGVMDGYQIQIDIDGKEGMPSHLSSITI
SNCSKPWVLTQSLKAWCEDMQVYNNMDVSKA--NPKAN-YWMYGFKMYGSSYPYGCPIYL
VRHDITNLGLLHDDDIDIKVRRNTINLFVRSKDKRPRDLHILSYTPSDSDISSVSSKHIM
EDEYFIYKGAFSVEPTRSWMLCQPLPWSFVRPVLQVATGSRRSPRQLDLERLREIIRLCT
ESSIRNKVGTVYSQNRPEKFIEAEPIDMSEMFDMMLDEGM-DDAFEELADYLTVE----E
DPDYMDEVNFDDDSLNLFGPAHYKELQSLTVLAHPLMDDFVTRLVGKMGRPQ-IRRLLEK
NVTTRDLRELSELLFMALDKDPSQIKEELILGDSPTEVPDDLLG
>JX867534_Toscana_virus_T152_2010_TN
MERILRKQPAPVRALTIHPLRRYESSIYDTPIPAYVIKHSSDGVTIDIATSELAD-GQSG
STIQPFESVPAQNLTLFKHDFTFGHLADTTDKKFVEVFGVLENRADDSDFQSPDMIIETE
TGHVYVVEFTTTMGDANSADLAARNKIAKYEIACLNRSAIKPISLYIIAVHFNGVISNLD
LSDEEVNEIVFRFRLARDIFEELREINPALFDSDETISRLEREVNSVMSAIQINWDTTEK
KFPSFRRELFENFRSKEVDEEYISKIIKRCTDEALRGIERDSLYTEDITNKERFELNSKR
AASDIKNKMAEMMSYEFLRDTEDHKSTVQFPPWVTRTGPAGKDLEPLKSVNVEGSHPMCK
IWNKVCTNASIEKIERMHDDPVLELEYAMSG-----STERSVERNKYHRTVLTLSPEERE
YAAVLGVCGKRNANLGAVKEARVRSKKGFSIGHNTERVEEFLSDSCVEDLIPTEG-LYNP
LSEDKPLRLLAMGLHQPTLIHMDDETPETLDCHLKFLSSPIGSWLQMVSIIGAELSASVK
QHVKPNQFIVKRLLDSAVFLLIKPTTSKGHIFVSLAVNKKFLHGELSKSSVFKQSIDAGD
LLVTDFVSFKLSKITNLCKALCVLEAASCFWAETYGFEPWKF----VDQAGAVKFSDAWF
MIKLSLLTMLEDKATTEELQTMQRYVIMEGFVSLPEIPKPHKMLSKIPKVLRSELQVFLA
HRLFSTMQRISATPFQLHKVGGNIRWKGLFNPYSGNSIDELQTLISCCYNGYFKNKEEDT
EPSALSAMYKKIIELEHLRPPTDTYLGYEDPIDPKMHEFSRSYLKLLCNHAKTKLRKQYG
RGVMNQIENSIVREVQSITLERLATLKATSNFDSSWYTFKEVKDKNYTRDKLLVKMTQFA
HRGKTLAIEVFEECMSRIEEKGCMEICLFKKQQHGGLREIYVMGADERIVQSVIEAIARA
IGRFFDSDTLCNPSNKIRIPETHGQRAKKRCGRSVWTCATSDDARKWNQGHYVTKFALML
CEFTPQEWWPLIIRGCSMFTNKFMMMNLDFLRIIDSHKELQIEDEFVSKLFRAYHGESVE
PWISQGCTYLKTSTGMMQGILHFTSSLLHSLHQEFVKTTAIQLFTLKLGSDASSKVVCDM
MQGSDDSSMIISFPADNEKIKMRYKLVAAMCFRIKKSLGIYIGIYPSEKSTPNTDFVMEY
NSEFFFHSQHVRPTIRWIAASCSLPEVETLVARQEEAANLLTAITEGGGSFSLAAMIQHC
QCSIHYMLMGLGVSALFSEFSKAISKWLDPGLGFFLFDNPYSAGLSGFKYNLYRAIMNSS
LKSIYSFFMKRVKGGSQRTD----------------------------GIISESCSVSPG
GAIVMSSTLRWGSVEKFKRLRNRLNIPETWKEMINESPEILYRAPQTGTEIMLRIAEKVH
SPGVVSSLSTGNAVCKVMASSVYFLSACIFEDAGSQEYKVVNNDKYSLMQKIIAFDQIGC
N-DEISQEDLLFLFPNLAEFEAFDSIIYDKGRFNVIPRASQREATQTRIVVFEHHSSARV
APEKLVSDKWFGTRKSKIGSPGFRQEWDRLKAIVRWLRDTPEETLDSSPFSNHIQIRNFF
ARMEGRPRVIKVTGAPVKKRSGMSKIAMAIRDNFCKAGFLQGLEDEVGHSRAMQVEKIKH
YLFSVLMGPYSEEAKLEYVVKILKEEPQVILNYNDKRSRANIISLLQRFIKSEIGIATLI
EDMKAGVFGAFVKAQQFSQSSVNNKYYGRGIWKGVMDGYQVQIDIDGKEGMPSHLSGITI
SNCSKPWVLTQSLKAWCEDIQVYNNMDVSKA--NPKAN-YWMYGFKMYGSSYPYGCPIYL
VRHDITNLGLLHDDDIDIKVRRNTINLFVRSKDKRPRDLHILSYTPSDSDISSVSSKHIM
EDEYFVYKGAFSVEPTRSWMLCQPLPWSFVRPVLQVATGSRRSPRQLDLERLREIIRLCT
ESSIRNKVGTVYGQNRPEKFIEAEPIDMSEMFDMMLDEGM-DDAFEELADYLTVE----E
DPDYMDEVSFDDDSLNLFGPAHYKELQSLTVLAHPLMDDFVTRLVGKMGRPQ-IRRLLEK
NVTTRDLRELSELLFMALDRDPSQIREELILGDSPTEVPDDLLG
>JF939846_Tehran_virus_I-47_1976_IR
MERILRKQPNPEKTLTIHPLRRYESSIYDTPIPAYVVKHSSDGVTIDIATSELAD-GQSG
STIQPFESVPAQNLTLFKHDFTFGHLADTTDRKFVEVFGVLENRADDSDYQSPDMIIETE
TGHVYVVEFTTTMGDANSAELAARNKIAKYEIACLNRSAIKPISLYIIAAHFNGIISNLD
LTDDEVNEIVFRFRLARDIFEELREINPALFDSDETISRLEREVNSVMSSIMIDWDKTQE
KFPSFRRELFEQFKERDVDEDYISKIIKKCSDEALKGIETDSMFTEDITSKQRFELSSKK
AANEIMNKIAEMISYDFLRDTEDHKSTVQFPPWVTIEAAPGKDLEPLKSVSVEGSHPMCR
IWNKVCNNASIEKIERMHDDPVLELEYAMSG-----ATERSVERNKYHRTVLTLNPEERE
YAAVLGVCGKKNSNLGAVKEARVRSKKGFSITHNVSRVEEFLTNQSLKDLTPTDG-LYNP
LSEDKKLRLLAMGLHQPTMVHGDEEIPETLNCHLKFLGTPIGSWLQMVSITGAELSASVK
QHVKPNQFIVKRLKDSAVYLLIKPTTSKGHIFVSMAVDKRYLFGELEKSGVFKSSIDAGD
LLVTDFVSFKLSKITNLCKALCVTEAAACFWAETYGFESWKF----IDQATAGRFADAWF
MIKLSLLTLMEDKATTEELQTMQRYIVMEGFVSLPEIPRPTKMLSKIPKVLRSELQVFLV
HRVFETMQRISSNPFQLHRIGGNIRWKGLFNPYSGNPIDELQTLISCCYNGYFKNKEEES
EPSALSAMYKKIIELEHLRPKTDEFLGYGDPEEPKMHEFSRSYLKLLCNHAKSKLKKQYG
RGVMTQIENSIIREISSITLERLATLKATSNFNNAWYVYKDVKDKNYTRDKLLVKMTQFA
QRGKTLAIEMFDECMTRIEEKGCMEICLFKKQQHGGLREIYVMGADERIVQSVVEAIARA
IGRFFDSDTLCNPSNKTRIPETHGQRAKKRCGRAVWTCATSDDARKWNQGHFVTKFALML
CEFTPEEWWPLIIRGCSMFTNKYMMMNLDFLRIIDGHKELNIEDEFVGKLFKAYHGESEE
PWISQGRTYLKTSTGMMQGILHFTSSLLHSLHQEFIRTTSMQLFTLKMGSDASSRVVCDM
MQGSDDSSMIISFPAESEKMKMRYKLVAAMCFRVKKSLGIYAGIYPSEKSTSNTDFVMEY
NSEFFFHSQHVRPTIRWIAASCSLPEVETLVARQEEAANLLTAITEGGGSFSLAAMVQHC
QCSIHYMLMGLGVSSLFSEFAKAISKWLDPGLGFFLFDNPYSAGLSGFKYNLYRAIMNSN
LKSVYSFFMKRVKGSSEKSD----------------------------SIISDSCSVSPG
GAIVMSSTLRWGSVEKFKRLRNRLNIPEDWKDMINQIPEILYRAPQTGQEIMLRIAEKVH
SPGVVSSLSTGNAVCKVMASSVYFLSACIFEDAGNQEYKIINNDKYSLMQKIIAFEQFHD
R-EEISQEDLLFLFPNLAEFEAFDSIIYDKGHFNVIPRASQREATQTRIVVFEHHSSARV
APEKLVSDKWFGTRKSKIGSPGFRQEWDRLRAIVRWLRDTPEETLEASPFSNHVQIRNFF
ARMEGKPRVIKVTGAPVKKRSGMSKIAMAIRDNFCKTGFLQGLEDEIGHSRAMQVEKLKH
YLFSVLMGPYTEEAKLEYVVKILKEEPQVILNYNDKRSRANTISLLQRFIKSDVGIAHLI
EDMKAGIFGAFTKVQQFSQSSVTNKYYGRGVWKGVMDGYQVQIDIDGKEGVPSHIYSITV
SNCSKPWVLTQSLKAWCEDMQVHNNMDVSKG--NSKAN-YWMYGFKMYGSSYPYGCPIYI
VRNDITNLGLLHDDDIDIKVRRNTINLFVRSKDKRPRDLHILSYTPSDSDISSVSSKHIM
EDEYFVYKGLFSVEPTRSWMLCQSIPWNFIRPVLQVASGKRRNPRQLDIERLKEIIRLCT
ESSIRNKVGTVYGQNRPEKFIESEPIDMSEMFDMMLEEGM-DDAFENLADYLTVE----E
DPDYMDEVDFDEESLNLFGPAHYKEMQSLTVLAHPLMDDFIVRLVGRMGRVK-IRRLLEK
SIITTDLKELAELLFVALDRDPSQIKEELIQGDSPTEIPDDLLG
>NC_029901_Zerdali_virus_37_2012_TR
MERILRKQPNPEKTLTIHPLRRFESSIYDTPIPAYLIKHSSEGVTIDIATSELAD-AQSG
STIQPFESVPAQNLTLFKHDFTFGHLADTTDRKFVEVFGVLENRADDSDYQSPDMIIETE
SGHVYVVEFTTTLGDVNSAELAARNKIAKYEIACLNRSAIKPISLYIIAAHFNGVVSNLE
LSDEEVNEIVFRFRLARDIFEELREINPSLFDSDETISRPEREVNSVMSSIIIDWDKTQS
KFPSFRKELFDQFKDKDVDEDYISRIIKRCSDNALKGIEIDSMFIEDISNRKRFELNSQK
SNKEVLDKIAEMMSYDFLRDPEDHKSTVQFPPWITSEAMPGKDLEPLKSINVEGSHPMCK
IWNKVCNNASIEKIERMHDDPVLELEYAMSG-----ATERSVERNKYHRTVLTLSPDEKE
YAAILGVCGKKNSNLGAVKEARIRSKQGFSVDHNVSRVEEFLSDHPLTDLTPVGG-LYNP
LSEDKKLRLLAMGLHQPTMVHADEEMPETLDCHLKFLETPIGSWLQMVAITGAELSASVK
QHVKPNQFIVKRLKDSAIYLLIKPTTSKGHIFVSMAVDKKYLHGELEKSGVFKPSIDAGD
LLVTDFVSFKLSKITNLCKALCVTEAAACFWAETYGFEPWRF----IDQARTGKFSDAWF
MIKLSLLTLMEDKATTEELQTMQRYIVMEGFVSLPEIPRPTKMLSKIPKVLRSELQVFLV
HRVFETMQRIASSPFQLHRVGGNIRWKGLFNPYSGSNIDEMQTLISCCYNGYFKNKEEES
EPSALSAMYKKIIELEHLRPKTDEFLGYGDPEEPKMHEFSRSYLKLLCNHAKSKLKKQYG
RGVMTQIENSIIREISSITLERLATLKATSNFNSSWYVYKDVKDKNYTRDKLLVKMTQFA
QRGKTLAIEMFDECMNRIEEKGCMEICLFKKQQHGGLREIYVMGADERIVQSIIEAIARA
IGRFFDSDTLCNPSNKTRIPETHGQRAKKRCGKSVWTCATSDDARKWNQGHFVTKFALML
CEFTPQEWWPLIIRGCSMFTNKFMMMNLDFLRIMDGHKELKIEDEFVSKLFKAYHGESEE
PWISQGQTYLKTSTGMMQGILHFTSSLLHSLHQEFIRTTSMQLFTLKMGSDASSKVVCDM
MQGSDDSSMIISFPADSEKIKMRYKLVAAMCFRIKKSLGIYAGIYPSEKSTSNTDFVMEY
NSEFFFHSQHVRPTIRWIAASCSLPEVETLVARQEEAANLLTAITEGGGSFSLAAMVQQC
QCSIHYMLMGLGVSSLFSEFAKAISKWLDPGLGFFLFDNPYSAGLSGFKYNLYRAIMNSS
LKSVYSFFMKRVKGSSENSD----------------------------SIISESCSVSPG
GAIVMSSTLRWRSVEKFKRLRNRSSIPEDWKELINQIPEVLYRAPQTGHEIMLRIAEKVH
SPGVVSSLSTGNAVCKVMASSVYFLSACIFEDAGNQEYKIINSDKYSLMQKIIAFEQFSD
K-DDISQEDLLFLFPNLAEFEAFDSIIYDKGHFNVIPRASQREATQTRIVVFEHHSSARV
APEKLVSDKWFGTRKSKIGSPGFKQEWDRLKAIVRWLRDTPEDTLEASPFSNHVQIRNFF
ARMEGRPRVIKVTGAPVKKRSGMSKIAMAIRDNFCKTGFLQGLEDEVGHSRAMQVEKLKH
YLFSVLMGPYTEESKLEYVVRILREEPQVILNYNDKRSRANTISLLQRFIKSDAGIAYLI
EDMKAGIFGAFTKVQQFSQSSVSNKYYGRGVWKGVIDGYQIQIDIDGKEGMPSHICSITV
SNCSKPWVLTQSLKAWCEDMQVHNNMDVSKG--NSRAN-YWMYGFKMYGSSYPYGCPIYI
VRNDITNLGLLHDDDIDIKVRRNTINLFVRSKDKRPRDLHILSYTPSDSDISSVSSKHIM
EDEYFVYKGLFSVEPTRSWMLCQSIPWNFIRPVLQVASGKRKSPRQLDLERLREIIRLCT
ESSIRNKVGTVYGQNRPEKFIESEPIDMSEMFDMMLEEGM-DDAFENLADYLTVE----E
DPDYMDEIDFDEESLNLFGPAHYKEMQSLTVLAHPLMDDFIVRLVGKMGRVK-IRRLLEK
SIITTDLKELAELLFIALDRDPSQIKEELMQGDSPVEVPDDLLG
>HM566172_Naples_virus_1944_IT
MERILKKQPAPDGALTIHPLRRYDSTIYETPIPAYVIKHTSEGVTIDIATSELAD-YQSG
STIQPFESIPAQNLTLFKHDFTFGHLAETTDRKFVEVFGVLENRADDSDYQSPDVIIETE
SGHVHVIEFTTTMGDLGSAEVAARNKIAKYEIACLNRSAIKPISLHIIAVHFNGVVSNLE
LNDEEVNEIVFRFRLARDIFEELREINPSLFDSDETISRLEREVNSVMSSVRINWGLTSE
KFPSFKEELFSNYNNNDANQEYLVRIIKKCTDEAIKGIEKDSLFDEDLSHSERMNRNADK
VSLNIKSKIAEMLSYDFLRDTDDHKSTVQIPPWVTLEGHKGKDLEPLKSLSVEGSHPMCK
IWNKVCTNASIDKIERMHDDPQAELEYAMSG-----STERAVERNKYHRTVLTLSSDEKE
YAAVLGVCGKKNSNLGAVKEARVRSKKGFSIEHDVSKVEEYLYDINVIDLKPTEG-LYNP
LSEDIRLRELAMGLHQPTLIHVDGQLPETLECHRDFLMTPLGSWAQMVSVIGAELSASVK
QHVKPNQLIVKRLLGSSVYLLIKPTTSKGHIFVSFAVDRRYLIRDLSKSSIFKPSIPAGD
LMVTDFVSFKLSKITNLCRSLCMVEAAACFWSETYGYEPWRM----LEHVDETKFKDTWF
MIKLSLLTMMEDKATTEELQTIQRYVVMEGFVSLPELPNPSKMLSKIPKVLRSELQVFLT
HRVLNTMQVISKNPFQLHRIGANIKWKSLFNPFSGNGVDELQTLISCCYNGYFKNKEEET
EPSALSAMYKKIIELEHLRPNTDQYLGYEDPEEPKMHEFSRSYLKLICDHAKGKLRKQYG
RGVMSQIESSIIREVSSITLERLATLKATSNFNSNWYVYKDVRDKNYTRDKLLVKMTQFA
KRGKTLAIEMFEECMSRIEEKGCMEICLFKKQQHGGLREIYVMGADERIVQSIIEAIARA
IGRFFDSDTLCNPTNKTKIPETHGQRAKRRCGRSVWTCATSDDARKWNQGHFVTKFALML
CEFTPEEWWPLIIRGCSMFTNKYMMMNLDFMRIIDSHKELNIEDEFVTKLFSAYHGETVE
PWIDQGKTYLKTSTGMMQGILHFTSSLLHSLHQEFIRTTSMQLFTNKMGSEASSKVVCDV
MQGSDDSSMIISFPAENEKMKMRYKLIAAMCFRIKKSLGIYIGIYPSEKSTPNTDFVMEY
NSEFFFHSQHIRPTIRWIAASCSLPEVETLVARQEEAANLLTAVTEGGGSFSLAAMVQQC
QCTIHYMLMGMGVSAIFEQFSKAISKWMDPGLGFFLFDNPYSAGLSGFKYNLYRAIMNSD
LKYVYSFFMRRVKGSSTKED----------------------------AIISESCSVSPG
GAIVMSSTLRWGSVEKFKRLRNRLDIPEDWKDMINNSPEVLYRAPQTGTEIMLRIAEKVH
SPGVVSSLSTGNAVCKVMASSVYFLSACIFEDAGNQEYKILNNDKYSLLQKIVAFDQFSG
G-EDISQEDLLFLFPNLVEFEAFDSIIYDKGKFNIVPRASQREATQTRIVVFEHHSSARV
APEKLVSDKWFGTRKSKIGSPGFRQEWTRLKAIVRWLKDNPEETLDASPFSNHVQIRNFF
ARMEGKPRVIKVTGAPVKKRSGMSKIAMAIRDNFCKTGFLQGLEDEIGHSRAMQVEKLKH
YLFSILLGPYTEDAKLEYVVKILREEPQVILNYNDKRSRANIISLLQRFIKSEVGIANLI
EEMKAGVFGAFVKTQHFSHSSINNKYYGRGIWKGVMDGYQIQIDIDGKEGMPSHLTGITI
SNCSKPWVLTQSIKAWCDDMLVNNNVDVSKG--NTKAN-YWMYGFKMYGASYPYGCPITL
VRHDITNLGLLHDDDIDIKVRRNTINLFVRSTDKRPRDLHILSYTPSDSDISSASSKHIM
RDEYFSNKGSFTVEPTRSWMLCQPLSWMFVKPVLQVMSGKRTSPRQLDTERLKEIVRLCT
ESAIRNKVGTVYSQNKPEKLIESEPIDMSEMFDMMLEEGI-DDVFEDIADCLTVD----E
DPDYMDEVDFDDESLNLFGPAHYKEIQSMTVLAHPLMDEFITKLVSKLGRSK-IRRLLEK
SIVTTEHRALAELLFLALGRDPSQIKEELIQGDSPTDIPDDLLG
>JF939843_Naples_virus_Sabin_1944_IT
MERILKKQPAPDGALTIHPLRRYDSTIYETPIPAYVIKHTSEGVTIDIATSELAD-YQSG
STIQPFESIPAQNLTLFKHDFTFGHLAETTDRKFVEVFGVLENRADDSDYQSPDVIIETE
SGHVHVIEFTTTMGDLGSAEVAARNKIAKYEIACLNRSAIKPISLHIIAVHFNGVVSNLE
LNDEEVNEIVFRFRLARDIFEELREINPSLFDSDETISRLEREVNSVMSSVRINWGLTSE
KFPSFKEELFSNYNNNDANQEYLVRIIKKCTDEAIKGIEKDSLFDEDLSHSERMNRNADK
VSLNIKSKIAEMLSYDFLRDADDHKSTVQIPPWVTLEGHKGKDLEPLKSLSVEGSHPMCK
IWNKVCTNASIDKIERMHDDPQAELEYAMSG-----STERAVERNKYHRTVLTLSSDEKE
YAAVLGVCGKKNSNLGAVKEARVRSKKGFSIEHDVSKVEEYLYDINVIDLKPAEG-LYNP
LSEDIRLRELAMGLHQPTLIHVDGQLPETLECHRDFLMTPLGSWAQMVSVIGAELSASVK
QHVKPNQLIVKRLLGSSVYLLIKPTTSKGHIFVSFAVDRRYLIRDLSKSSIFKPSIPAGD
LMVTDFVSFKLSKITNLCRSLCMVEAAACFWSETYGYEPWRM----LEHVDETKFKDTWF
MIKLSLLTMMEDKATTEELQTIQRYVVMEGFVSLPELPNPSKMLSKIPKVLRSELQVFLT
HRVLNTMQVISKNPFQLHRIGANIKWKSLFNPFSGNGVDELQTLISCCYNGYFKNKEEET
EPSALSAMYKKIIELEHLRPNTDQYLGYEDPEEPKMHEFSRSYLKLICDHAKGKLRKQYG
RGVMSQIESSIIREVSSITLERLATLKATSNFNSNWYVYKDVRDKNYTRDKLLVKMTQFA
KRGKTLAIEMFEECMSRIEEKGCMEICLFKKQQHGGLREIYVMGADERIVQSIIEAIARA
IGRFFDSDTLCNPTNKTKIPETHGQRAKRRCGRSVWTCATSDDARKWNQGHFVTKFALML
CEFTPEEWWPLIIRGCSMFTNKYMMMNLDFMRIIDSHKELNIEDEFVTKLFSAYHGETVE
PWIDQGKTYLKTSTGMMQGILHFTSSLLHSLHQEFIRTTSMQLFTNKMGSEASSKVVCDV
MQGSDDSSMIISFPAENEKMKMRYKLIAAMCFRIKKSLGIYIGIYPSEKSTPNTDFVMEY
NSEFFFHSQHIRPTIRWIAASCSLPEVETLVARQEEAANLLTAVTEGGGSFSLAAMVQQC
QCTIHYMLMGMGVSAIFEQFSKAISKWMDPGLGFFLFDNPYSAGLSGFKYNLYRAIMNSD
LKYVYSFFMRRVKGSSTKED----------------------------AIISESCSVSPG
GAIVMSSTLRWGSVEKFKRLRNRLDIPEDWKDMINNSPEVLYRAPQTGTEIMLRIAEKVH
SPGVVSSLSTGNAVCKVMASSVYFLSACIFEDAGNQEYKILNNDKYSLLQKIVAFDQFSG
G-EDISQEDLLFLFPNLVEFEAFDSIIYDKGKFNIVPRASQREATQTRIVVFEHHSSARV
APEKLVSDKWFGTRKSKIGSPGFRQEWTRLKAIVRWLKDNPEETLDASPFSNHVQIRNFF
ARMEGKPRVIKVTGAPVKKRSGMSKIAMAIRDNFCKTGFLQGLEDEIGHSRAMQVEKLKH
YLFSILLGPYTEDAKLEYVVKILREEPQVILNYNDKRSRANIISLLQRFIKSEVGIANLI
EEMKAGVFGAFVKTQHFSHSSINNKYYGRGIWKGVMDGYQIQIDIDGKEGMPSHLTGITI
SNCSKPWVLTQSIKAWCDDMLVNNNVDVSKG--NTKAN-YWMYGFKMYGASYPYGCPITL
VRHDITNLGLLHDDDIDIKVRRNTINLFVRSTDKRPRDLHILSYTPSDSDISSVSSKHIM
RDEYFSNKGSFTVEPTRSWMLCQPLSWMFVKPVLQVMSGKRTSPRQLDTERLKEIVRLCT
ESAIRNKVGTVYSQNKPEKLIESEPIDMSEMFDMMLEEGI-DDVFEDIADCLTVD----E
DPDYMDEVDFDDESLNLFGPAHYKEIQSMTVLAHPLMDEFITKLVSKLGRSK-IRRLLEK
SIVTTEHRALAELLFLALGRDPSQIKEELIQGDSPTDIPDDLLG
>HM566176_Naples_like_Poona_1971_IN
MERILKKQPAPEGALTIHPLRCYDSTIYDTPIPAYVIKHTSEGVTIDIATSELAD-YQSG
STIQPFESVPAQNLTLFKHDFTFGHLAETTDRKFVEVFGVLENRADDSDYQSPDVIIETE
TGHVHIIEFTTTMGDLGSAEVAARNKIAKYEIACLNRSAIKPISLHVIAVHFNGVVSNLE
LNDEEVNEIVFRFRLAKDIFEELREINPALFDSDETVSRLEREVNSIMSSIRLNWDLTSQ
KFPSFREELFIKYSNTDADQEYLARIIKKCTDDAIKGIERDSMFNEDLSHSERMNRNAIR
VSSNIRNKIVEMLSYDFLRDVDDHKSTVQIPSWVTLEGPEGKDLEPLKSVSVEGSHPMCK
IWNKVCTNASIDKIERMHDDPQSELEYAMSG-----STERAVERNKYHRTVLTLSSDERE
YAAVLGVCGKKNSNLGAVKEARVRSKKGFSIEHDVSKVEEFLYDTNVSDLRPMEG-LYSP
LSDDLKLRELAMGLHQPTLIHVDGQLPETLKCHRDFLTTPLGSWMQMVSVIGAELSASVK
QHVKPNQFIVKRLLGSLIYLLIKPTTSKGHIFVSFAVDKRCLLKELNKSSIFKPSIPAGD
LMVTDFVSFKLSKITNLCKSLCMGEAASYFWSEAYGYEPWKM----LDHVDEPKFKDTWF
MIKLSLLTLMEDKATTEELQTIQRYVVMEGFVSLPEIPNPSKMLSKIPKVLRSELQVFLA
LRVLDTMQVISKNPFQLHRIGANVKWKSLFNPFSGNSVEELQTLISCCYNGYFKNKEEET
EPSALSAMYKKIIELEHLRPKTDQYLGYEDPEEPKMHEFSRSYLKLLCDHAKGRLKKQYG
KGVMSQIENSIIREVSSITLERLATLKATSNFNSSWYVYKDVRDKNYTRDKLLVKMTQFA
KRGKTLAIEMFEECMSRIEEKGCMEICLFKKQQHGGLREIYVMGADERVVQSIIEAIARA
IGRFFDSDTLCNPANKTKIPETHGQRAKRRCGRSVWTCATSDDARKWNQGHFVTKFALML
CEFTPEEWWPLIVRGCSMFTNKYMMMNLDFIRIIDSHKELNIEDDFVTKLFSAYHGETVE
PWIDQGKTYLKTSTGMMQGILHFTSSLLHSLHQEFIKTTSMQLFVSKMGSEASSKVVCDV
MQGSDDSSMIISFPADNERTKMRYKLIAAMCFRIKKSLGVYIGIYPSEKSTPNTDFVMEY
NSEFFFHSQHVRPTIRWIAASCSLPEVETLVARQEEAANLLTAVTEGGGSFSLAAMIQQC
QCTIHYMLMGLGVSTIFKQFAKAISKWMDPGLGFFLFDNPYSAGLSGFKYNLYRAIMNSD
LKYVYSFFMRRVKGSTSKDD----------------------------AIISESCSVSPG
GAIVMSSTLRWGSVEKFKRLRNRLDIPENWKEMINDSPEILYRAPQTGTEIMLRIAEKVH
SPGVVSSLSTGNAVCKVMASSVYFLSACIFEDAGNQEYRVVNNDKYSLLQKIIAFNQFSD
G-ENISQEDLLFLFPNLVEFEAFDSIIYDKGRFNIIPRASQREATQTRIVVFEHHSSARV
APEKLVSDKWFGTRKSKIGSPGFRQEWARLKAVVRWLRDTPEETLDASPFSNHVQIRNFF
ARMEGKPRVIKVTGAPVKKRSGMSKIAMAIRDNFCKTGFLQGLEDEIGHSRAMQVEKLKH
YLFSILLGPYTEDAKLEYVVKVLREEPQVILNYNDKRSRANIISLLQRFIKSEVGIANLI
EEMKAGVFGAFVKTQHYSHNSINNKYYGRGIWKGVMDGYQIQIDIDGKEGMPSHLVGITI
SNCSKPWILTQSIKAWCDDMLVNNSIDVSKG--NTKAN-YWMFGFKMYGASYPYGCPITL
VRHDITNLGLLHDDDIDIKVRRTTVNLFVRSTDKRPRDLHILSYTPSDSDISSVSSKHIM
RDSYFSNKGSFTVEPTRSWMLCQPLPWEFIKPVLQVMAGKRTNPRQLDIDRLKEIVKLCT
ESAIRNKVGTVYSQNKPERLIESEPIDMSEMFDMMLEEGI-DDVFEDIADCLTVE----E
DPDFMDEVDFDDESLNLFGPAHYKEIQSMTVLAHPLMDEFVTKLVSRLGRSK-IRRLLEK
SIITTDHRALAELLFLALGKDPSQIREELIQGDSPTDIPDDLLG
>KF297900_Gordil_virus_Dak_ANBr496d_1984_CF
MEKILKKQPPTTSNLTIRQLERLDCSLFDAQIPTYIVKHSSSGVDIDIMTAGIEE-GMSG
SSINPFETIPANNLTLFKHDFTFGHLAHTTDRKFIEVFGVLENRADDADYQSPDMIIETE
SGHVHVVEFTTTMGDHNTAFIAALNKIAKYEIACLNRSATKPISLHVIAVHFNGVVTNLE
LTDEEVNEIVFRFRLARDIYEELREINPALFDSDETVSKLEREINSIMSSIKIDWEKTES
KFPSFRKELFDHFRQTEVDEDYISKIISKCTSKALEEIQEENYHNEDISNAERNERNKSK
TKARILNKIAEMMAVDFLRDIDDHKSTIQIPPWYTKEGPKGKDLNPLKSVNVSGGHPMAL
IWYKVATSAVLEKIDRMHDDPEAELQYALSG-----NLERSVERNKYHRTSIILNRDEQE
YAATLGVCGKKNSHLTKVQDARTRSKKGFSIEHDISRIRQFLNDDSLKDFTVTDG-LYAP
IREDFDLRLQALATHQPGLVYSDAEIPETLMCHDKFSRTPIGSWLQMVSVIGAELSASVK
QHVKPNQYIVKRLLNSGIYLLIKPTSSKGHIFVSIAVDKEYLEGELSSSAIFKTAIDAGG
LLVTDFVSFKLSKITNLCKCFSVMEAAMAFWFEACGIEPWMM----MDEMTTTQAREAIS
MFKLSLMTTLEDKATTEELQTMQRYIIMEGFVSLPELPNPSKMLSKLPKVLRSELQVFLV
HCQFDSMMRISESPFGIVKSNGQIKWKNLFNPYTGQKVNDLQMLISCCYNGYFKNKEEET
EPSALSAMYKKIIELEHLKPKTDEFLGYGDPLEPAMHEFSRSYLKLICQHAKAKLKKQYG
KAVMTQIENSIIREVSHVTLERLATLKATSNFNKNWYVYKDVKDKNYTRDKLLVKMTEFA
NRGKTLAIEMFDESMTRVENKGCMEICLFKKQQHGGLREIYVMGADERIVQSIIEAISRA
IGRYFDSDTLCNPSNKTRIPETHGQRAKRRCGRSVWTTATSDDARKWNQGHYVTKFALML
CEFTPREWWPLIIRGCSMFTNKFMMMNLDFLKIIDGHKELEIQDDFVTDLFKAYHGEKEV
SWLDQGKTYLKTSTGMMQGILHFTSSMLHSLHQEFIKTTSNQIFTMKMGSEAASRVVCDM
MQGSDDSSMIISFPNENEKQRLRYKLVAAICFRIKKSLGIYAGIYPSEKSTPNTDFVMEY
NSEFFFHSQHIRPTIRWVAASCSLPEVETLVARQEEAANLLTSITEGGGSFSLAAMIQHS
QCSIHYMLMGLGVSDLFKQFKVAISKWKDPGLGFFLFDNPYSAGLSGFKYNLYRTILDSN
LKYVYSFFLKKVKGQGLARD----------------------------DVISESCSVSPG
GAIVMSSTLRWGSVEKFKRLRARLNIPEDWKDQINDVPEILYRAPATGKEIMLRIAEKVH
SPGVVSSLSTGNAVCKVMASSVYFLSACIFEDAGNQEYKVTNDDKYSLLQKLIAFEKFND
G-DDISQEDMLFLFPNLEEFEAFDSIIFNKGKFSVVPRASQREATQTRIVVFEHHSSARV
APEKLVSDKWFGTRKSKIGTPGFKQEWSRLKAIVRWLRDTPEETLEASPFTNHIQIRNFF
ARMEGKPRIIRVTGAPVKKRSGMSKIAMAIRDNFCKTGYLKGMEDEVGFSRAMQIEKIKH
YLFSILMGPYTDEAKLRLTCEVLSKESQIVVNYNDVKSRANTISILQKFIKHETGVARLI
EDLKAGIFGAFVKTQAFSTSVVNNKYYGPGVWRGIMDGYQVQIEINGKEGMPSYLSKITI
AHCTKPWLISQCIKAWCEDMNVSNSTDLHSNR-NSDAN-YWIFQHKMYGSSYPYGCPIYL
VNSDITEIGLVYDNEIDIKVRRNTINLYVKSKDKRPRDLHILSYTPSDSDISSVSFKHIV
KDEYFRDKGAFSVEPTRSWMLCQSLPWRYVPAVIDIACGERRCPTQINRCRLSEIIRLCT
ESSLRNKVGTIYSQSSPERLIDCEPIDMSEMLDMMMMDDE-NDMFEEIAGNLTVD----E
DPELTDLVDFEEEDLQLFGPAHYKEMQSLTILSHPMMDDFIIRMVSLMGRDR-IRRLLEK
NYVTSNFKDISIILFKALERDPNSIKEEMIHGDSPVDIADDLLG
>JF920136_Saint_Floris_virus_Dak_ANB512_1971_CF
MDKILRQQLPTDSSLTIRPLENKESTLYDCPLPAFIVTQALTRVEIEIATSEISE-NASG
STIKPFVTVPIQDLTLFRHNFTFGHLASTTDKKFSEVFGVVE--SDDSNFQSPDMIIETE
AGHVFVIEFTTTLGDFGSALAAARIKIAKYEIACRNRSALKPISLFVIAAYDKGVVTNME
LDDNEVNEIVFRFRLARSIHNDLRLINPNLFDADEEMSRLEREVNSLMSSIQIDWETTSR
KFPSFREDLFVKFQQSPSDSQYLGRIIKQCIDDAAKGIERDNYYDKDWTNEQRYKENGYR
ASNSVMSKVSEMLASDFLRGLNDHKSTVQIPAWCTLKGREGKDLSPLKSLVVQGSHPMAK
IWDKVCRNAILEKIERMYDDPVEELRYAMSGSRIGDSKEKLKERNKYHRTTVDLGSEEKE
YAAALGVCGKKNSHLHASKEARIRSKKGFSIDHDISKVEQYLADFSEQDWTPNPH-LYNP
LSEDFILRLEAMGIHQPELVHVDEETPETLKCHKDFSETPYGSWLQMVSIIGAELSASVK
QHVKPSQYIVKRLLGSSVYLLIKPTLSKSHIFVSFAVEKQALCHELNMSSVFKPSIDAGD
LLVTDFVSFKLCKITNLCKAFAVLEAAMCFWVETHGLEPWLF----LNQLDSYRLRDAVY
MFKLSLLTMMEDKATTEELQTMQRYVIMEGFVSLPEFPNPAKMLSKIPKVLRSELQVFLV
RRLFDTIVKISHKPFTIMKSKNIIRWKNLFNPFSGQMITELQTLISCCYNGYFKNKEEDT
EPSALSGMYKKIIELEHLRPKTDKYLGYEDPEKPEMHEFSRSYLKFMCEHAINRLSKQYG
KNILKQIENSIIRELSSLTLERLSTLKATSNFNNSWYDYKSVKDKNYTRDKLLVKMTEFA
AKGKTLAIELFDECMRRIEQKGCMEICLFKKQQHGGLREIYVMGADERIVQSVIEAIARA
IGRYFDSDTLCNPSNKTKIPETHGLRAKKKCGQSVWTCATSDDARKWNQGHYVTKFALML
CEFTPKEWWPLIIRGCSMFTNKYMMMNLDYLRIIDNHKELNIQDEFVQDLFRAYHGEITV
PWMDKEKTYLKTTTGMMQGILHFTSSLLHSLHQEVVRSTSMQLFINKMGPDAASRVVCDV
MQGSDDSSMLISFPNISEKVKMRYKMTAAICFRIKKSLGVFAGIYPSEKSTSNTDFVMEY
NSEFFFHSQHVRPTIRWIAASCSLPEVETLVARQEEAANLLTSITEGGGSFSLAAMVQQC
QCSIHYMLMGLGVSSLFKEFKSAIYRWKDPGLGFFLFDNPYSAGLSGFKYNLYRAIIGTD
LRYIYSYFLKKIKDSQSDDD----------------------------GVISESCSVSPG
GAIVMSSTLRWGSIEKFKRLRARLNIPEDWRERINEVPEILYRAPHSGEETVLRIAEKVH
SPGVVSSLSTGNAVCKVMAASVYFLSACIFEDAGNQEYNVTGTDKYSLLQKLLAFEHASM
S-DKISHEDMLFLFPNLQEYEAFDAIIYNKGKFNIVPRASQREATQTSIVVFEYHSSSRV
APEKLVSDKWFGTRKSKIGTPGFRAEWDRLRAVVRWLRDTPEETLEASPFTNHIQIRNFF
ARMEGKPRVIKVTGAPVKKRSGLSKIAMAIRDNFCKTGFVRGMEDEVGYSRAVLVEKLKH
YVFSIMMGPYTEEAKLRFLTQVLTDEPQIIMNQADRKSKANTLGLLQMFLKGEAGVAQKI
ENLKEGIFGAFTRVQRFSKSSINHKYYGKGTWRGVMDGYQVQIDIDGKEGSPSYLSGITV
AYCTRPWVLSSCIRAWCDDMNIFNNIDVSTKVKNNDAH-FWLFDFKMYGHSYPYGCPIYT
VERNITDTAIIMDNEIDIKIRGSTVNLYVKSRENRPRDLHILSYTPVESDVSSIIR--LT
SDPYFQPGGIFAVEPTRSWMLCQPLKWEFAQPVLNIVSKARTAPIQLDVTRLSEIIRLCT
ESALRNQVGTIYSLSRSDNLDSSEAVDMSDMFDMMLEDEEGFTGFDDLASHLTVQ----E
DPDYMEEVEFDEEDIQLFGPAHYKEIQKLTVLAHPLMDHFMTRVVNSVGRMQ-VRRLLEK
NLITQDKRKLAELLFIALGKDPSVIKVELIHGDSPVDIPDELLG
>KR363190_Alcube_virus_2007_PT
MNELLAKQAHLRQGFSSGALMHYDDETLHLPIPDFFVRRSLEGILIDLSLDQLDSGSTVG
SSLMPNVDVKASSIPNFIHNFTFGHLSSSTDQPFSTKFPVINDGFDDL---TPDVIVQST
SGSFHVVEFTTFRGREEGARGAAALKIAKYEQACRNRSVGRNIGLYAIAVHRGGVWTNMV
MGKEDVDELCYRMRLAEAIEADIQIMCPEYRMADEEATKLEREMMGIVASISMNWEKTEK
AFPSFKKTMFDKFRSSPPNQEYVKDILERVISKAQTDLICSSFMGEGKPLSERLEMNRQE
CDRKIEELLSDLRGRPDLRAVNDRKSTVQIPPWLFSEGHKGKGLSPMKELMPEGDHPMCS
IWAKVCTSAIMEVIERMDDDPISELDYAMSG-----ERTRDDERSKYHRVRVDLNQEEAE
YAATLGVNGKKYRNHQVVVDARTRSKKIFSPDHDTSDVEQFLLCQDYSDFEPDLS-LYSP
LLEDMDLRLDAQVIHQPELSHYE-GENEFLTNHRQILQSPFGSWTQMVSLIGAELSASVK
QHVKPNSFVVKRLINSPLYMLVKPTSSKSHIFVSFALDKRYWIRDLMSSSIFKNYIDAGS
MFITDFVSYKLSKLTNLCKTNSLYESSLTFWMEVARWSPWESGVL-CSKPHGPSLREATY
MTRLSLLTLLEDKATTEELQTLMRYIVMEGFVSQPELPKPHKILSKLPTKLRSELQVYLL
HRCLLSMRRISVSPFRLMRFEGQINWSGLFNPLSGSDIRDVHPLISACYNGYFKNKEEET
EPSALSAMYKKIIELEHLRPEKDEYLGWGDPKEPHMHEFSRSYLKEAIEHAKQFLERIYG
RNVMDQIEQDIIREIGSITLERLATLKATSNFNEDWYVYKDVRDKSYTRDKLIVKMSEFA
AEGKSLAIEKFEACMSRIEERGSMHICLFKKQQHGGLREIYVMGAEERIVQSIVEAIARS
VGRFFSSDTLCNPSNKMKIPESHGLRARRHCKGPVWTTATSDDARKWNQGHFVTKFALML
CEFTSPKWWPIIVRGCSMFTNKHMMMNLDFLRILDSHRELHVEDEFVQTLFEAYHGNQYV
PWIHPGCTYLRTTTGMMQGILHYTSSLLHTIHQEFVRSLTFKIFNMKVNADMSKQIVCDM
MQGSDDSSMLLSFPCSSDDILTKCKVTAAICFRVKKLLGIYLAICPSATSTSCTDFVMEY
NSEFFFHSQHVRPTIRWIAASCSLPEVETLVARQEEAANLMTAVSEGGGSFSLAACVQQS
QCTLHYMLMGMGTSMLFQEYKKAIRKWKDPGLGFFLLDNPVAAGLAGFRYNLFKAITTTN
LQKIYAFFMKKVKGTTAYHE--------------------------QEGVIPETCSVSPG
GALILSSSLKWRSRWSFQKLRSRLNIPDDWVDQINNTPQVLYRAPRSGLEITLRIAEKVH
SPGVVSSLSTGNAVAKVMASAVYFLSATIFEDSGRPEFNFLEDSKYSLLYKLAAYDGFNG
V-DDIEPEDILFLFPNVEEFHQLDTLIFNKGKLNVTHRSSVREATQTRVVVFDHLATSTC
SPDELVSDKWFGTQKCKIGRTAMEQEWTKLKATIRWLRDTPSDTLVATPLHSHIQVRNFF
ARMEGRARTVRVTGAPVKKRSGISKLAMVIRDNFCKTAILNGIEDEIGLNRSVSAELSKH
CLFSVLNGPYTENAKVSMVEKLLLTLPEVGVNPADRRSRTNMIGVMQHYVREGSGTIKIL
EEIGAGTIGAYVKPQKSMKKDGKVLYYGHGIWRGTMDGISVQIEVDGQPGLPPQMTRILA
SRTREPWILSHSIRAWADDMGVLNTKDMRDTVRGDVRH--WMYNFKLFGSGHSYGCPLIV
VPEELIDFRSIDDRDIFLKVRGSVINLFTRSK-GIGRDLHIMSYSTSENDISSSSILALV
NSELDSCVDDFTVQPSSSWIKCEPLPLEMIRPVLEVSEGLRP-IRRIDSDRLREIIRICT
ESALRSKVGTIFTFMPISTEM-AAPVDMSAMIDLMLEDDD-FTSFQEVVNEVMED---MD
IMNNYEVEDFSSVDVTLFGPAHYKEMSNLAAISHPLMDRLIDAAISQMSKAG-VRRLVET
GRTGHKDLDISKLIFRSLGRDPASVLADDFELNLDYEVTDDMLG
>KU255114_Medjerda_virus_T131_2010_TN
MNELLAKQAPLRQGFSSGALIHYDDETLHLPIPDFFVRRSLEGILIDLSLDQLDSNSTVG
SSLMPNVDIKATSIPNFIHNFTFGHLSSTTDQPFSTKFPILNDGFDDL---TPDVIIQST
AGSFHVIEFTTFRGREEGARGAAALKIAKYEQACRNRSVGRNVGLHAIAVHRGGVWTNMI
MGKDDVDELCYRMRLAEAIEADIQIVCPEYRMADEEATKLEREMLGIVSSISMDWEKTER
VFPSFKKAMFDRFRSNPPDQDYVKDVLEKVISKAQSDLISSSFIGEGKSLSERLEMNRVE
CDHAVNSLLISLRDRPDLRSTNDRKSTVQIPPWVFYEGPEGKGLQPLRSLMPEGDHPMCS
IWAKVCTSAVMETIERMDDDPESELHYAMSG-----ERTRDDERSRYHRVRVDLNQEEAE
YAATLGVNGKKYRNVQSVEVARTRSKRIFSPDHDTSDLEQFLLCQDYSDFEPDSG-LFCP
LLEDMDLRLDAQVIHQPTFTHYE-GENEFLTNHRRVLETPLGSWTQMVSLIGAELSASVK
QHVKPNSFVVKRLANSPLYMLVKPTSSKSHIFVSFALDKTYWHRDLMASSIFKNYIDAGP
MFITDFVSYKLSKLTNLCKTNSLYEAGLSFWMESFGFCPWESGTI-SEKAQSPSLREVVY
MAKLSLLTLLEDKATTEELQTLMRYIVMEGFVSQPELPKPHKIISKLPTKLRSELQVYLL
HRCLISMRRIAFSPFRLMRYEGQINWSGLFNPLSGSEIRDVHPLISTCYNGYFKNKEEET
EPSALSAMYKKIIELEHLRPETDDYLGWADPTEPRMHEFSRSYLKESIEHAKQFLERIYG
RNVMDQIEQDIVRELSSITLERLATLKATSNFNEDWYIYKDVRDKNYTRDKLIVKMSEYA
AEGKSLAIEKFEACMSNIESRGSMHICLFKKQQHGGLREIYVMGAEERIVQSVVEAIARS
IGRFFSSDTLCNPSNKMKIPESHGLRARRHCKGPVWTTATSDDARKWNQGHFVTKFALML
CEFTSPKWWPIIVRGCSMFTNKHMMMNLDFLRILDSHRELHVEDEFVQTLFEAYHGNQVV
PWLLPGCTFLKTSTGMMQGILHYTSSLLHTIHQEFIRSLTFKIFNMKVNPDMSKQIVCDM
MQGSDDSSMLISFPCSSDEILTKCKVTAAICFRVKKLLGVYLAIYPSEKSTACTDFVMEY
NSEFFFHSQHVRPTIRWIAASCSLPEVETLVARQEEAANLMTAVSEGGGSFSLAACVQQS
QCTLHYMLMGMGTSMLFSEYKKAIRKWKDPGLGFFLIDNPIAAGLAGFRYNLFKAITTTN
LQKIYAFFMKKVKGTTAYHE--------------------------QEGVIPETCSVSPG
GALILSSSLKWGSRKKFQKLRSRLNIPEDWIDQINNMPQVLYRAPRTGLEITLRIAEKVH
SPGVVSSLSTGNAVAKVMASAVYFLSATIFEDSGRPEFNFLEDSKYSLLYKLAAYDGFNG
V-DDMEPEDVLFLFPNVEEFHQLDTLIFNKGPLNITHRSSVREATQTRVVVFDHLQTSRC
SPEKLVSDKWFGTQKCKIGRTAMEQEWTKLKSTIRWLRDTPLETLEATPLHSHIQIRNFF
ARMEGKARTVRVTGAPVKKRSGVSKLAMVIRDNFCKTAILNGIEDEIGLNRSVSAELSKH
CLFSVLNGPYTEGAKVAMVEKLLIGLPEVGINPPDRRSRTNMIGVMQHYVREGVGTVKIL
EEIGAGTIGAYVKPQKSMKKDGKVIYYGHGIWRGTMDGIPVQIEVDGQIGLPPQMTRVLV
SRTREPWVLSHSIRAWADDMGVLNTKDMKGSVRGDVRH--WMFNFKLFGSNHSYGCPLIV
VPDDLIDFRNIEDKDIFLKVRGSVINLFTRSK-GIGRDLHIMSYSTSENDISSSSILALV
NAQLDSCVDDFSVQPSSSWIKCEPLPLEMIRPVLEVAEGLRP-IRRIDSDRLREIIRICT
EAALRSKVGTIFTFVPISSEM-AAPVDMSAMIDLMLEDDD-FNGFQEVVDEIMED---MD
ISNNYEVDDFSSIDVHLFGPAHYKELSNLAAISHPLMDKLIDAAISQMGKAG-VRRLVET
GRTGHKDLDISRLVFRSLGRDPSSVLADDFDLNLEYEVTDDMLG
>JX472403_Salehabad_virus_I-81_1959_IR
MNELLAKQAHLRQGFSSGALMHYDDETLHLPIPDFFVRRSLEGILIDLSLDQLDSSSTVG
SSLMPNVDVKATSIPNFIHNFTFGHLSSSTDQPFSSKFPVINDGFDDL---TPDVIIQST
AGSYHVVEFTTFRGREEGARGAASLKIAKYEQACRNRSVGRNVGLYAIAVHRGGVWTNMI
MSKEDVDELCYRMRLAEAIEADIQVVCPEYRMADEEATKLEREMMGIVASIGMDWSKTER
MFPNFKKAMFDKFRSNPPNQEYVKDILEKVIAKAQADLITSSFIGDGKPLAERLEMNGRE
CDYAIDALIIELRSRPNLRSTSDNKSTVQIPPWVFYEGPEGKSLMPLKELMPEGDHPMCS
IWTKVCTSAIMEVIERMDDDPESELNFAMSG-----ERTRDDERSRYHRVRVDLNQEEAE
YAATLGVNGKKYRNLQAVVDSRTRSKLIFSPDHDTTDLEQFLLCQDYSDFEPLEE-AYAP
LLEDMDLRLDAQMIHQPTYTHYE-GENEFLANHKKILQSPLGSWTQMVSLIGAELSASVK
QHVKPNSFVVKRLLNSPLYMLIKPTSSKSHIFVSFALDKKYWIRDLNASTIFKHYIDAGS
MFITDFVSYKLSKLTNLCKTNSLYEASLTFWMESFGFCSWESGNV-SEKPQSPSLREALY
MTKLSLLTLLEDKATTEELQTLLRYIVMEGFVSQPELPKPHKMIAKLPTKLRSELQVYLL
HRSLLSMRRIARSPFRLMRFEGQINWSGLFNPLSGSEIREIHPLISACYNGYFKNKEEET
EPSALSAMYKKIIELEHLKPESDDFLGWGDPEEPAMHEFSRSYLKEAVEHAKQFLERIYG
RNVMEQIEQDIIRELSSITLERLATLKATSNFNEDWYVYKDVKDKNYTRDKLIVKMSEFA
AEGKSLAIEKFEACMSRIEERGAMHICLFKKQQHGGLREIYVMGAEERIVQSVVEAIARS
IGRFFSSDTLCNPANKMKIPESHGLRARRHCKGPVWTTATSDDARKWNQGHFVSKFALML
CEFTSPKWWPIIIRGCSMFTNKHMMMNLEFLRILDCHRELNIEDDFVQTLFEAYHGNVDV
PWISPGCTYLKTSTGMMQGILHYTSSLLHTIHQEFIRSLTFKIFNMKVNPDMSKQIVCDM
MQGSDDSSMLISFPSGSDEILTKCKVTAAICFRVKKLLGVYLAIYPSEKSTACTDFVMEY
NSEFFFHSQHVRPTIRWIAASCSLPEVETLVARQEEAANLMTSVSEGGGSFSLAACIQHS
QCTLHYMLMGMGTSVLFAEYKKAIKKWKDPGLGFFLMDNPIAAGLAGFRYNLFKAITTTN
LQKIYAFFMKKVKGTSAYHM--------------------------QEGVIPETCSVSPG
GALILSSSLKWGSRKKFQKLRSRLNIPDDWVEQINDMPQVLYRAPRTGLEITLRIAEKVH
SPGVVSSLSTGNAVAKVMAAAVYFLSATIFEDSGRPEFNFLEDSKYSLLSKLAAYDGFNG
V-DDIEPEDVLFLFPNVEEFHQLDTLIYNKGALDVTHRSSAREATQTRVVVFDHLQTSRC
SPEKLVSDKWFGTQKCKIGRTAMEQEWTKLKSTIRWLRDTPSETLDATPLHSHIQVRNFF
ARMEGKARTVRVTGAPVKKRSGVSKLAMVIRDNFCKTAILNGIEDEVGLTRSVSAELSKH
SLFSVLNGPYTEGAKISMVEKLLLALPEVGINPPDRRSRTNMIGVLQHYAREGEGTIKLL
EEIGAGTIGAYVMPQKSMKKDGKVFYYGPGVWRGTMDGISVQIEVDGQPGLPPQMTRILV
SRTREPWILSHSIRAWADDMGVLNTKDMKETVRGDVRH--WMYNFKLFGSGHAYGCPLIV
VPDELIDFRNINDNDIFLKVRGSVINLFTRAK-GIGRDLHIMSYSTSENDISSSSILSLV
NAQLDSCVSDFTVQPSSSWVKCEPLPLEMIRPVLEIAEGLRP-IRRIDSDRLREIIRICT
EAALRSKVGTIFTFVPISMEM-AAPVDMSAMIDLMLEDDD-FTSFQEVVEEVMED---MD
IMNSYEVDDFSSVDVHLFGPAHFKEMSNLAAISHPLMDKLIDAAISQMSKTG-VRRLVET
GKVGHKDLDISKLIFRALGRDPASIITDDFNLDLEYEVTDDMLG
>KJ939330_Adana_virus_195_2012_TR
MNELLAKQANLRPGFTSGALIHYDDETLHLPIPEFFIKKTVEGILIDLSLDQLDSGSTVG
SSLMPNVDIKAAFIPNFIHNFTFGHLSSTTDQPFSSKFPVINDGFDDL---TPDVIVQST
AGSYHVVEFTTFRGRDEPARGAAALKIAKYEQACRNRSVDRSVGLYAIAVHRGGIWTNMI
MGKEDVDELCYRMRLAEAIEAEIQILCPESRMCDEEASKLEREMLGIVAAIGMDWERTER
TFPSFKKAMFDKFKSAPADQEYVKDILEKVISKAQSDLISSSFIKEGKPLAERLEMNGRE
CDYAISALITELRSRHNLRHTNDNKSTVQLPPWLFSRGPPGKDLQPLKGLMPEGDHPMCS
IWAKVCVSAIEEKIDRMDDDPASEFEYAMSG-----TRTRDDQRSRYHRVRVDLTQDEAE
YAATLGVNGKKYKGHQSVVDARERSKRIFSPDHDTSDLEQFLLNQDYTDFEPDVG-LYDP
LLEDMELRLDAQAIHQPTYSHHE-GENEFLSNHRKIMESPLGSWTQMVSLIGAELSASVK
QHVKPNSFVVKRLVNSPLYMLVKPTSSKSHIFVSFALMKEHWRGDLKCSTIFKSYIDAGP
MFITEFVSYKLSKLTNLCKTNSLYEASLVFWMESFGQCSWEAGDL-CEKPHSPALREVVY
MTRLSLLTLLEDKATTEELQTLLRYIVMEGFVSQPELPKPHKMISKLPTKLRSELQVYLL
HRCLLSMSRISRQPFRLARYDAQINWSGLFNPLSGSEIRDIHPLISACYNGYFKNKEEET
EPSALSAMYKKIIELEHLRPETDEFLGWGDPKEPAMHEFSRSYLREAIDHAKSFLRKIYG
QNVMDQIEQDIIRELGSLTLERLATLKATSNFNEDWYVYKDVRDKNYTRDKLIVKMSEFA
AEGKSLAIEKFEACMSKIEERGSMHICLFKKQQHGGLREIYVMGAEERIVQSVVEAIARS
IGRFFSSDTLCNPANKMKIPESHGLRARRHCRGPVWTTATSDDARKWNQGHFVTKFALML
CEFTSPKWWPIIVRGCSMFTNKHMMMNLDFLRILDSHRELNVEDDFVQTLFEAYHGNVQV
PWLIAGRTYLKTSTGMMQGILHYTSSLLHTIHQEFIRSLTFKVFNMKVNSDMSKQIVCDM
MQGSDDSSMLISFPCDSEEILTKCKVTAAICFRIKKLLGVYLAIYPSEKSTSNTDFVMEY
NSEFFFHSQHVRPTIRWIAASCSLPEVETLVARQEEAANLMTAVSEGGGSFSLAACVQHS
QCTIHYMLMGMGTSMLFDHYKKAILKWKDPGLGYFLLDNPIAAGLSGFRYNLFKAITTTN
LQKIYAFFMKKVKGTTGYQE--------------------------EAGVIPETCSVSPG
GALILSSSLKWGSRKKFQKLRARLNIPDDWVEQINTIPQILYRAPRSGLEITLRIAEKVH
SPGVVSSLSTGNAVAKVMASAVYFLSATIFEDSGRPEFNFLEDSKYSLLCKLAAYDGFNG
V-DDIEPEDILFLFPNVEEFHQLDTLIYNRGGLNITHRSSSREATQTRVVVFDHLQTSRC
SPEKLVSDKWFGTQKCKIGRTAMEQEWTKLKATVKWLRDTPAETLEATPLHSHIQIRNFF
ARMEGRARTVRVTGAPVKKRSGISKLAMVIRDNFCKTAILNGIEDEVGLTRSVAAELSKH
CLFSVLNGPYTEETKLSMVMNMLVELPDVLVNPSDRRSRTNMIGVMQHFARYGKGTVKML
EEIGAGTIGAYVRPQKSQKVNGKVTYYGPGIWRGTMDGIPVQIEVDGAPGMPPQMTKILV
SRTREPWVLGPSIRAWADDMGVLNTRDMKDKVTEVVKH--WMFNFKLFGSSHAYGCPLIV
AKGDLIDFREIDDRDVFLKVRGSVINLFTRTK-GVNRDLHILSYSTSENDISSSSILSIV
NAQLEKGVPEICMQPSSSWIKCEPLPLEMIRPVLEVAEGSRS-ILKIDSERLKEIIRICT
EAAIRSKVGTIFTFVPVSSEL-AAPVDMSAMIDLMLEDDD-FNDFQEVVDKVMED---VD
IMTTYETDDFSSVNVHLFGPAHFREISNLAAISHPLMDRLVDAAISQMGKAG-VRKLVES
GRTGHKDLDISRLVYRALGRDPTSIKTEDFELELSYEVTDDMLG
>HM566144_Arumowot_virus_1963_SD
MNQLLSKQTSPRVGFFCKAIGHHDYFVGNVVLPNFQVRRVMDGIEIDLNLDDLDTASDLG
SSLRPSLTVRSNNVPNFIHDFTFGHLADTTDRAFSSVFQVVNDGFDDL---TPDVIVKTP
SGSFHVVEFTTFRGRQEEARFATQNKITKYELACRNRSVQGPVSLHTIGVHRGGLWTNMK
IDQKEVEELCFRFRLSLAIEAEIKLICPDLREVDEEYSKLEREILGIVSGIKIDWDVTQS
VFPSFKRELFRRFYQSEPDQEYLQSIIDKVTRKSQDDLLKSSFINLTNTLPERLMSNLQE
CENAITDFIDNHESRDNLRPANWRKGTVLFPPWVFRESDEGKSLTPLKDLNVEGDHPMCR
IWERVRLSAQLEEIERMDDDPESELEFALSG-----ERTRDDERSKYHRVRVDLDLEEKE
FVAMLGINGKAYKDWSSIKDNREKSKLIFSIYHDTTPVEEFLYTDSSLDMTPEDD-LYGP
YLEDIELRLQAQKIHQPTLSRK--GLNEFVECHQGILKTPLGSWCQFVNVVGSELSASVK
QHVKPSSFVVKRLLNSPVYLLIKPTSSKGHIFVSFAIDRSYYIRDLLGSSCFRTYYDAGD
LLVTDFVSFKLSKLTNLCKTSALYESALCFWNECYGKKVWLSHDP-SHITTN-TNKDIQY
MVKLSLLTLMEDKATTEELQTLSRYIVMEGFVSQPELPKPQKMLSKLPTKLRSELQVFLI
NRLFSAMKRISQSPFNLKRGENSLSWSGLFNPLSGRDTTEIQPIINACYNGYFKNKEEET
EPSALSGMYKKIIELEHLRPETDRYLGWDDPQDPKMHEFSRSYLKEVCNHGKNLLQKLYG
KNVLEQIDQDIRREVGSLTLERLATLKATSNFSEDWYIYKDVKDKNYTRDKVLVKMTEYA
KRGKTLAIEMFDECMSSIEEKGCMHICLFKKQQHGGLREIYVMAAEERIVQSIVESISKC
IGRFFPSDTLCNPSNKTKIPESHGIRARKHCKGSVWTTATSDDARKWNQGHFVTKFALML
CEFTNSMWWPIIIRGCSMFTKKRMMMNLDFMNIIDSKRELELEDDFVMTLYNAYHGNLTV
PWLEAGKTYLETSTGMMQGILHFTSSLLHSLHQEYIRSLSFKVFNSKVNPEMSLSVVCDM
MQGSDDSSMLISFPSSSEEIVVKCKVASAICFRIKKNLGYYLGIYPSEKSTANTDFVMEY
NSEFYFHNQHIRPTIRWIAASNNLSEAETLVARQEEASNLVTPVCEGGGSFSLTAMIQQS
QCTTHYALMGMGVSSLFREYKKAILKWCDPGLGFFLLDNPRAAGLGGFRYNLYKAITRTQ
LSKIYSFFMKKVR-IGASPD--------------------------DPNEIPETCSVSPG
GALILSSSLKWGSRKKFQKLRARLGIADDWVDQINRNPHILYRAPRTGEEILLRIAEKVH
SPGVVSSLSTGNAVAKVMASSVYFLSATIFEDAGRPEFSFIEDSKYSLLYKLASYEGYSD
F-DEIDPEDVLFLFPNLEEFYSLDQLIFDRGEVEIILRSNMREATQTRVTVFDHSANDKC
SPEKLVSDKWFGTQKCRIGRTGMNREWERLKLTIRWLKDSPEETLESSPLHNHIQIRNFF
ARMEGKARTIRITGAPVKKRSGLSKLSMVVRDNFTKVGILGGIEDDLAITRSVSVDIAKH
TLFSILNGPYSDETKARFCQKSLEVLPQIALNMSDRKTRSNVVALFQEYCKDYTGIIKKL
ETLGAGTIGAYIKPQKSKKVDNRVQYFGEGIWRGVMDGYSVQISVDCKEGQMPQITSVWV
SKCKEIWVLSKSIRAWCDDMGVRNDQNFKPTYGTSPNG--WIFNFQIYGSGHRYGAPIYS
LREEMDNIHDIQDDQIGLKVTNNVLRLYVNLP-KIKRDLHILTYTATDNDISSTSIMELS
AYNIMEMIPEFSKQPSKSWLLCDSLPIKFLKPVLDITEGVRV-VEGIRPDLLKELIKNCT
ESSIRSKVGTVFSMVQTSQTS-GPEIDTSEMIDLILSEMD-DISFDAAVTSVNEC---LD
LSNVLYDEEFGSVDVGLFGPAYHREIRNLMTISHPLMDTLIDTSLSQMGRNG-IRRLVET
GKCCQRDLGLSELIYRALGRDPSNIRVDMVLADVMDTVDDDELG
>MF593931_Arumowot_virus_Ar1286-64_1963_SD
MNQLLSKQTSPRVGFFCKAIGHHDYFVGNVVLPNFQVRRVMDGIEIDLNLDDLDTASDLG
SSLRPSLTVRSNNVPNFIHDFTFGHLADTTDRAFSSVFQVVNDGFDDL---TPDVIVKTP
SGSFHVVEFTTFRGRQEEARFATQNKITKYELACRNRSVQGPVSLHTIGVHRGGLWTNMK
IDQKEVEELCFRFRLSLAIEAEIKLICPDLREVDEEYSKLEREILGIVSGIKIDWDVTQS
VFPSFKRELFRRFYQSEPDQEYLQSIIDKVTRKSQDDLLKSSFINLTNTLPERLMSNLQE
CENAITDFIDNHESRDNLRPANWRKGTVLFPPWVFRESDEGKSLTPLKDLNVEGDHPMCR
IWERVRLSAQLEEIERMDDDPESELEFALSG-----ERTRDDERSKYHRVRVDLDLEEKE
FVAMLGINGKAYKDWSSIKDNREKSKLIFSIYHDTTPVEEFLYTDSSLDMTPEDD-LYGP
YLEDIELRLQAQKIHQPTLSRK--GLNEFVECHQGILKTPLGSWCQFVNVVGSELSASVK
QHVKPSSFVVKRLLNSPVYLLIKPTSSKGHIFVSFAIDRSYYIRDLLGSSCFRTYYDAGD
LLVTDFVSFKLSKLTNLCKTSALYESALCFWNECYGKKVWLSHDP-SHITTN-TNKDIQY
MVKLSLLTLMEDKATTEELQTLSRYIVMEGFVSQPELPKPQKMLSKLPTKLRSELQVFLI
NRLFSAMKRISQSPFNLKRGENSLSWSGLFNPLSGRDTTEIQPIINACYNGYFKNKEEET
EPSALSGMYKKIIELEHLRPETDRYLGWDDPQDPKMHEFSRSYLKEVCNHGKNLLQKLYG
KNVLEQIDQDIRREVGSLTLERLATLKATSNFSEDWYIYKDVKDKNYTRDKVLVKMTEYA
KRGKTLAIEMFDECMSSIEEKGCMHICLFKKQQHGGLREIYVMAAEERIVQSIVESISKC
IGRFFPSDTLCNPSNKTKIPESHGIRARKHCKGSVWTTATSDDARKWNQGHFVTKFALML
CEFTNSMWWPIIIRGCSMFTKKRMMMNLDFMNIIDSKRELELEDDFVMTLYNAYHGNLTV
PWLEAGKTYLETSTGMMQGILHFTSSLLHSLHQEYIRSLSFKVFNSKVNPEMSLSVVCDM
MQGSDDSSMLISFPSSSEEIVVKCKVASAICFRIKKNLGYYLGIYPSEKSTANTDFVMEY
NSEFYFHNQHIRPTIRWIAASNNLSEAETLVARQEEASNLVTPVCEGGGSFSLTAMIQQS
QCTTHYALMGMGVSSLFREYKKAILKWCDPGLGFFLLDNPRAAGLGGFRYNLYKAITRTQ
LSKIYSFFMKKVR-IGASPD--------------------------DPNEIPETCSVSPG
GALILSSSLKWGSRKKFQKLRARLGIADDWVDQINRNPHILYRAPRTGEEILLRIAEKVH
SPGVVSSLSTGNAVAKVMASSVYFLSATIFEDAGRPEFSFIEDSKYSLLYKLASYEGYSD
F-DEIDPEDVLFLFPNLEEFYSLDQLIFDRGEVEIILRSNMREATQTRVTVFDHSANDKC
SPEKLVSDKWFGTQKCRIGRTGMNREWERLKLTIRWLKDSPEETLESSPLHNHIQIRNFF
ARMEGKARTIRITGAPVKKRSGLSKLSMVVRDNFTKVGILGGIEDDLAITRSVSVDIAKH
TLFSILNGPYSDETKARFCQKSLEVLPQIALNMSDRKTRSNVVALFQEYCKDYTGIIKKL
ETLGAGTIGAYIKPQKSKKVDNRVQYFGEGIWRGVMDGYSVQISVDCKEGQMPQITSVWV
SKCKEIWVLSKSIRAWCDDMGVRNDQNFKPTYGTSPNG--WIFNFQIYGSGHRYGAPIYS
LREEMDNIHDIQDDQIGLKVTNNVLRLYVNLP-KIKRDLHILTYTATDNDISSTSIMELS
AYNIMEMIPEFSKQPSKSWLLCDSLPIKFLKPVLDITEGVRV-VEGIRPDLLKELIKNCT
ESSIRSKVGTVFSMVQTSQTS-GPEIDTSEMIDLILSEMD-DISFDAAVTSVNEC---LD
LSNVLYDEEFGSVDVGLFGPAYHREIRNLMTISHPLMDTLIDTSLSQMGRNG-IRRLVET
GKCCQRDLGLSELIYRALGRDPSNIRVDMVLADVMDTVDDDELG
>HM566174_Odrenisrou_virus_1980_CI
MNQLLAKQILPRVGFFCKPITHHDYFFGNAMIPDFQVRKSISGIEIDLNLDELDSASDVG
SSLRPNVSVRSINIPNFIHNFTFGHLADATDRAFSSIFDVVNDGFDDL---TPDVIVRTP
SGSFHVVEFTTFRGRQEEARHATQNKITKYELACRNRSLQGPVSLHTIGVHRGGLWTNMR
MDQRDIDELCFRFRLALAIESEIKILCPELRDMDEEYTKIEREILGIVSGIQVNWSRTEE
KFPSFKRDLFWNFYHSEPDSGYLQDVLDKVTRGSQKSLLSSSFIDPLLTLEERLSKNLSE
CTSVIDQFISTHESRDNLRPINWRKGTVLFPPWIFREAHPGKSLHTLQELNVEGDHPMCR
IWERVRLSAQLEEIERMNDDPMSELEYALSG-----TRVRDDERSKYHRVRVDLDVEEKE
FIAILGVNGKAFKDLTSVKDHREKSKLIFSIFHDTTPVEEFLYTDSSPDFKPSNDLLYSP
YLEDYELRLQAQKIHQPTISRR--GGNEFLQCHKGILTSPLGSWTQFVNVVGSELSASVK
QHVKPSSFVVKRLLNSPVYLLIKPTSSKGHIFVSFAVEKNYYVKDLEGSSCFRTYYDAGD
LFVTDFVSFKLSKLTNLCKTSALYESALCFWNECYGRKVWMSHLP-LGSGSN-SSKDIQY
MVKLSLLTLMEDKATTEELQTLSRYIVMEGFVSQPEIPKPHKMVGKLPTKLRSELQVFLI
NRLFSAMKRISQSPFVLKRNENSLSWSGLFNPLSGRDTSEVHPIINACYNGYFKNKEEET
EPSALSAMYKKIIELEHLRPISDRYLGWDDPVEPKMHEFSRSYLKEVCNHGKVLLQKLYG
KNVLDQIDQDIRRELGSLTLERLATLKATSNFDDDWYIFKDVKDKNYTRDKVLVKMTEYA
KRGKTLAVEMFEECMTNIENRGCMHICLFKKQQHGGLREIYVMGAEERIVQSVVESIAKC
VGRFFPSDTLCNPNNKTKIPESHGIRARKHCKGSVWTTATSDDARKWNQGHFVTKFALML
CEFTHSMWWPIIIRGCSMFTKKRMMMNLEFLRIIDSKRELELEDDFIMTLYNAYHGNVKV
PWLEPGKTYLETSTGMMQGILHFTSSLLHSLHQEYVRSLSFKLFNSKVHPEMSLSIVCDM
MQGSDDSSMLISFPSSSEELIVKCKVTAALCFRVKRALGVYLGIYPSEKSTSNTDFTMEY
NSEFYFHNQHVRPTIRWIAASNNLSEAETLVARQEEASNLVTPVCEGGGSFSLTAMIQQS
QCTTHYALMGMGVSSLFSEYKKAIMKWCDPGLGFFLLDNPRAAGLGGFRYNLYKAITRTN
LSKIYSFFMKKVR-MGSDGL--------------------------LHNEIPETCSVSPG
GALILSSSLRWGSRKKFQKLRSRLGIPDDWIDQINKIPHILYRAPRTGEEILLRIAEKVH
SPGVVSSLSTGNAVAKVMASSVYFLSATIFEDSGRPEFSFIENSKYSLLYKLATYEGYSD
F-GEIDPEDILFLFPNLEEFHSLDQLVFDRGEIEVIMRSSMREATQTRVTVFDHSVNDKC
SPEKLVSDKWFGTQKCRIGRTGMMREWERLKLTIRWLRDSPEETLETSPLHNHIQIRNFF
ARMEGKARTIRITGAPVKKRSGLSKLSMVIRDNFTKVGILSGIEDDLAITRSVSVEICKH
TLFSILNGPYSEETKARFCQKSLEVLPQVVINQSDRKTRSNIVGLLQEYCRDKEGIIRKL
ETLGAGTIGAYIRPQKSKKVGSRVQYFGEGVWRGIMDGYGVQISVDCKEGQIPQITGVWV
SRCREVWILSKSIRSWCDDMGVRNDNNIAPDQHQPVNG--WIFNFQIYGSGHRYGAPIYI
LKEEMDNIHDIQDHEIGLKVTNNTLRLYVNLP-KVKRDLHILTYTPSDNDISSSSVMELS
ALEIFRMIPEFNKQPSKSWLLCDSLPIKFLKPVLDISEGHRQ-VGGIRPDLLKSLIKNCT
ESSIRSKVGTIFSMLPTDQPQ-ALEIDTSEMIDLILAEMD-DISFDSAVECVSEC---LD
LNSVLYDEDFGQIDMGLFGPAHHKEISSLMTISHPLMDGLVDSALSQMGRNG-IRRLIET
GKCCRRDLGICELLYRAMGRDPNSIKVDIVLADIMETVSDDELG
>KC669549_Salanga_virus_AnB904a_1971_CF
MDEIIRKQPRPRNGFNCGNLTHYSQGVNSLGLPAFFVNRDPSGITIEVLMSPIRQISSIG
SSIKDNLKVSAAKMPNFIHDFTFGHLASHTDTSFSSVFPTMNDTYDDY---TPDLIIKTT
SGNYCVAEFTTFRGLMDGARVAAETKISKYELACRNRASNSSVSLYVISVHKFGVWSNLT
LGAAEVNELVFRFRLAVDIEKEITVLFPDLAAVDEDKSKLEREVSGILCNVDIKWERTED
IFPSFKKKMFSRFRDLTPDQDYVTSIISKCINKAQEDLVKGSFFLPGKSLTERLQMNRDE
CERAISGYLDSLKERDFLRDTRDHKSTVQLPPWVSWVGEEGKDLDCLKPLRVEGDHPMCE
VWRTVCLKAAKEEIDRMQDDPVEELRMAMEG-----QKDRPDERNKYHRVRVEMDPWCKE
YLATLGVGGKQLKDSALVKDARLRSKMPFSPDHDTSFLDSFLYGDSSKDFETDED-LFTP
MMEDYDLRILAQSIHQPSFTVDV-GENEFLRNHRLFLQTPFGSWLQMVSLIGAELSASVK
QHVKPGSFVVKRLLGSNILLLIKPTSSKSHIFVSLALLKSGHMKDLENSECFKPYIDAGD
LYITEFVSYKQSKLTNLCKAVSLMESTLCFWTECYGGLPWKS----VETALSKDTSDTSH
MFKLSLLTLMEDKATTEELQTLQRYVTMEGFVSQPDIPKPHKMVSKLPKLLRSELQVHLL
HRMLNSMRRISEKPFLLTRDNSSIFWSQLFNPLTGSEVRDIPPVINSCYNGYFKNKEEET
EPSALSSMYKKIIELEHLRPSSDDNLGWEDPKEPAMHEFSVSYLKETIQHSKKLLQRVYG
QSFMEQIDSDIMREVSSLTLEKLATLKATSNFNESWYVYKDVKDKNYTRDKLLVKMAEFA
SSGKTLAVEMFDECMTRIETKGCMDICLFKKQQHGGLREIYVMGADERIVQSLVEAIART
IGRYFASDTLCNPSNKMKIPESHGSRARAQCKGRVWTCATSDDARKWNQGHFVTKFALML
CEFTERKWWPIIIRGCSMFTRKRMMMNLRYLEILDGHRELAVDDDFVMDLYEAYHGNVQK
PWMKKGCTYLETTTGMMQGILHYTSSLLHTLHQEYIRSLTFRIFNSKVAPDISRSMVCDM
MQGSDDSSMIISFPHENEQTLMRCKVAASICFRVKKLLGVYLAIYPSEKSTSNTDFVMEY
NSEFFFHSQHVRPTIRWVASSCSLPEVETLVARQEEAANLLTSISEGGGSFALSAMIQQS
QCMLHYMLMGMGVSQLFKHFATSIKRWVDPGLGFFLLDNPFIAGLPGFRYNLYKAITQTN
LQMVYAFFLRRVRTARMPESPVTVEEQVEKSWGDMMEEYNRGDRPRMLSVIPETCSVSPG
GALILSSSLKWGSKQKFIKLRNRLNIPDDWTERINENPHVLYRAPRTGEEILLRIAEKVH
SPGVVSSLSTGNAVCKVMASAVYFLSAAIFENSGRPEFNYLETSKYSLIERLAKYDLLDM
A-TKLDPAEIMFLFPNAEEFYNIDMLVFDRQEIDISMRTNKREATQVRVVIFDQISSARC
AAEKLVSDKWFGTQKCRIGSKAFDEEWKRLQDTVQWLEDDPAKTLESSPLHNHIQIKNFF
ARMEGKQRVVRVTGAPVKSRSGVGKLAMVVRDNFCKVAVLNHIESNIGLTRSTAADNLKH
VLFSILRGPYLTEYKKSMCESALLNMDNVVTNAADGKTKSNVISLLQMYSRGEKGLIEAM
MSVGAGTLGGYIKPQKFKEVDGKRYYYDRGIWVGTMDGAQVHVTVDNKLKMPPQIISVMI
YGTREPWIITQSLRAWADDMGVENTKNSYNEARHSRKASFWMYGFKMTGHNSNYGCPVIL
LDTPLREIVDINQSEIDLKVRGSTINLYVR---GKDRDLHILSYTASDHDMGDSAVISRV
KTLIAAQVLGADKEPSRSWMTCSELDKMLWEPVLNIMDGSRH-TDKLDPVKLKDIVSTCT
QSALRLRVGTIYSMLPPVADL-AVTTDMSTDMDMIFEYDM-DEIFETVVEQMIEDEGEYG
LADFTGDGIISDIDLDLFGPAHYKEISNLSMISHPLMNGLVDAALAQMGRRRELRRLLET
RKTHRIHMTMARILFRALGKDPDSIRQEEIGLDFDFDVEDDMIG
>LC063770_Mukawa_virus_MKW73_2013_JP
MEPILSRIGN-FQGFQKPQVQHHEADLFNTALPSFQVSNTKAGLSLDVNLEDLDRESTVG
STITKDQVIPMDQILNFVHDFTVAHLTKSTDSRFSEAFPLIGDGFDGH---TPDDIIITP
GQRVFVVEYTTNRGNERQAEQAAYTKFAKYELACQNRSSIMPIMLCVISVHRDGVWSNLP
LTQAEVDELVFRFRLAVAIFGEIREMSPDALKDDPELSKTEREVLGIISQIPLDWEKTSK
AFPAFQESTIMGFLRSPEDEEYVNSVIAQCTDKAAQDLIRESHMDTSEDLGERLRLNREL
TEMAIDARMVEYTDGRSMRHEKDRKSTVQFPPWVMTEGPEGKDLSSLMDVDARGESPMAK
VWSSVVRNSCTEEIQRMDDDPEEELRLALEN-----SMGSSDQRRQYHRTTLTLEESERV
YAATLGVEAKKYKDFPLVQDARARSKLPFSPEHDTNDISRYIFAEG-QDFKADEY-LYSP
CMADSELRKKAAKIHQPTLLQNE-GTNEWITNHDNFLQSPMGSWLQLVSSVGSELAASVK
QHCKPGQFIVKRLLNSGLYLLIKPTNSDSHIFVSMALDKNYWLRDLSGADCFKPYEDVGG
LLVTDFVSFKVSKLTNLCKSDSVLSAAACFWAEQYGIKPWLTWSEDGLSSDSPQNREARS
MFRLTLLVHFEDKAVTEELQTMLRYVMMEGFVSQPEIPKPAKMTTKLPKVLRTPLQVWLL
SRVTCTMRVLSNRPFSLIRSGKTVRWTNLFNPYTGAKIGSLQTLVSCWYTGYFKNKEEPP
EVSGLSKLYEKIIELESAKPKDDRFLGKQDPVKPAMHEYSVSYLKRCCAHAKNLLKRLYG
QDFMRDIDNDILSRFCHLTLESMATLKATSNFDSSWYVHSENKGRTYSRSKVITKVAPLT
RAGKRLVIEAFQESMNMIETNGCMHVCLFKKNQHGGLREIYVMGFEERIVQLCVETIARS
ICKLFPSETLNNPKNKTRIPETHGSRARKHCGSAIWTSGTSDDARKWNQGHYVVKFAQLL
CSFTQPKWWPIIIRGCSMFTKKRMMLDPKFMDILDRHTELNLEDEFATTLFKAYHGEVTV
PWFRKGCSYLETETGMMQGILHNTSSLLHTVHQEFVRTLTFKMFRSRIGQDFSSKVVCDV
MQGSDDSAMIISFPSEDPEILARAKVVSATCFRIKRLLGVFLAIYPSEKSTTNTDFLLEY
NSEFFFHLQHIRPTVRWVAASMSIPEVETLIARQEESYNLLASTVEGGASFSLAACVQQC
QATLHYRLFGMGVSSLFEHYAKHIIRWRDPGLGFFLLDNPYIAGLGGVRYNLFKAVTRTE
LGCRYSWFLKGLRGSQALSDE-------------------------QNALVTESCTVSPG
GAIVQTSVIRWGNRKKYERLLQSMDLPTEWEDIINKNPIILYRAPQSGEEALIRICEKMH
SPGIASSLSKGNVIPRVMASSVYALSAAIYQDIKKMPGSPLGDGKYSLLSRVIAFETSGI
L-TRLEPEDIIFLFPNIEELEKLDEIAFDRGAIQIRPRSSMRESTQTRVQVLGDSNQYRV
SPDKLVSDKWFQTQRSKVSRTLFDDLWGRLRATISWLRDTPEETLEASPLASHVQIRNFL
ARMDSKPRFLSITGAPVKKRSGLSKMLSVLRDNFARDAILADIEDHVGLSKHTATELVKH
SLFCALQGPYTDSTKEQLTQYFLGRLPEIPLKDQDGKTRSNVLAIFQKFVSSEQSVIQDI
IRVGAGIVGGFTRPQRATKRDGKFHYHGPGTWRGVMDGVQVQIDIDNREQEPPQLVAVTV
SGTQTPWAIIPSLQSWCSDMGVLNSCDVRSK--SRPGAKFWIYGFRMSGPSSPYGVPVYI
VSYRISDELSKSDIPISMKVRNSTINLYTRSR-FTHADLHILSYTASDQDISSASIAALR
KCEDQLELDLLKREPTCSWFNCKPLDIGMVEALAQVLDGRRSLPRHLDKERLSSIFKMSC
ESSLRARIGGLP-ILAEVKVEDNSNFSLQDMIGEVILSLKSDELFEQAVEGMELPN---I
ISDLDFEGEFDLSGIEAFGPSYYKELSNLSLMSHPLMDGFVEHVLDTIGQRE-IRRVLSQ
ARCKPSHYDICCVLFRVLGRDPARIKKDVFDRLPASEVEDDMLG
