# Supplementary material for: Phylogenetic Analysis of Massilia phlebovirus in Portugal
Source: Viruses. 2021 Jul 20;13(7):1412. doi: 10.3390/v13071412 (PMC8310352; doi:10.3390/v13071412)
Supplement: Supplementary file 1 [file viruses-13-01412-s001.zip › File_S2_Phleboviruses_nt_concatenated_sequence_alignment_all_segments.fas]

>PoSFPhlebV_21_2007_PT
ACACAAAGAGGCCCAAATATGGAAAGAATCCTGAGAAAACAACCAAATCCTGAGGGGAGC
TTAACAATTCATCAGTTAAGACGTTACGAGTCTACGATCTATGATTCCCCAATCCCTGCC
TATGTTATTAAGCATAGCTCAGAGGGGGTGGCGATAGACATAGCAACAGCAGAGTTGGCT
GATGGCCAGTCTGGTTCAACTATCCAGCCCTTTGAGACGATACCAGCCCAAAACCTCACT
CTATTCAAGCATGACTACACTTTTGGCCATCTAGCTGATACAACTGACAGAAGATTTGTA
GAGGTTTTCGGTGTTCTTGAGAATAGAGCTGATGATGCTGACTTCTTGACTCCTGACATG
ATTATTGAATCAGAGACTGGTCACGTTTATGTGGTGGAGTTTACCACTACAATGGGTGAT
GTCAACTCAGCCGATCTTGCAGCTAAGAATAAGATAGCAAAGTATGAGATTGCCTGCCTA
AATAGGTCAGCAATAAAGCCAATATCTCTGTATGTTATTGCAGTGCATTTCAATGGAGTG
GTTTCCAATCTGGAGCTGTCAGATGACGATGTGAATGAGATTGTCTTCCGATTTAGACTA
GCCAGGGACATTTTTGAGGAACTAAGAGAAATCAACCCTACTTTATTTGATTCTGACGAG
ACTATCAGCAGACTTGACAGGGAAGTTAATAGCATAATGTCATCAATTAAAATTGATTGG
AAAGTGACTGAGGCAAAGTTTCCAAGCTTCAGAAAACTTCTGTTTGATAGATTCAATCAG
ATGGAAGCAGATAATGATTACATTGCAAGAATTGTGAAGAAATGCACAGATGATGCCATA
AAAGGCATTGAAAAGGACAATTACTATACTGACGACATATCAAATGATGAGAGA-ATGCA
GAAAAATTCACACACTGCAACAGCAGAAATCAACAACAAGATTGCAGAGATGATCAGTTA
TGAGTTTCTTAGAGATCCCAATGACCATAAGTCAACAGTTCAGTTTCCCTCATGGATCAC
TCATGAAGGATCACCTGGGAAAGGTCTGGAACCATTAAAATCTGTCAGTGTGGAAGGCTC
TCATCCTATGAGTAGAATATGGGCTAAGGTTTGCACCAACGCCACAATTGAGAAGATTGA
CAGGATGAATGATGATCCTGTACAAGAATTGGAATATGCCATGTCTGGGAGCACAGAAAG
ATCTGTTGAGAGGAACAAATATCACAGAACAGTACTGACCTTAAACCAGGATGAGAGAGA
ATATGCAGCAGTATTAGGGGTGTGCGGGAAGAAGAACTCATCTCTTGGAGCTGTTAAGGA
AGCCAGGACACGGAGCAAAAAAGGATTTTCAATAGAGCATGATATTAGCAGAGTTTCTGA
TTTCTTGAGCTCTGATGATATGTCTG--CTTTACTGCCATCAAATGAGTTGTATAATCCA
CTAAGCAAGGACTTCAACCTGAGAAAGCTGGCAATGGGACTACACCAGCCAACCCTTGTC
CATGCAGATGGGCTAACACCAGAAACACTATCCTGTCACATGGATCTACTGAGCACACCA
GTCGGGAGCTGGTTGCAAATGGTCTCGCTGATTGGTGCGGAGCTATCTGCTTCAGTGAAA
CAGCATGTTAAACCAAACCAGTTTATTGTTAAGAGGCTTATGGATTCAGGCATCTACTTG
CTGATCAAGCCAACTACTTCCAAGGGTCATATATTTGTCTCCTTGGCTGTTGACAAAAAA
GTCCTTGCTGGAGAGCTGGATAACTCAGGAATTTTTAAGCCAGGAATTGATTCAGGAGAC
ATGGTTGTTACTGACTTTGTTTCTTTCAAATTGAGCAAGATAACTAATCTTTGCAAGGCT
GCATCGGTTATGGAGGCATCAATCTGCTTCTGGGCTGAGTGCTACGGATATGAGCCATGG
AAGTTCTTGAAGCATGTGGAGGAGAGAAGATTCAAGGAGGCATGGTTCATGATGAAGCTG
TCGCTACTCACCATGCTGGAAGACAAAGCTACTACAGAAGAACTGCAAACAATGCAGAGA
TATGTGGTCATGGAAGGCTTTGTGTCTCTACCTGAGATTCCACGTCCACAGAAGATGCTA
TCTAAAGTGCCCAAAGTACTGAGGTCAGAATTACAGGTATTCCTTGCACAGAGACTTTTC
TCAGCCATTCAGCGCATTGCAAGACAGCCTTTTGCTCTTCATAAGATGGGAAGCACAATA
AGATGGAAAGGGATGTTTAATCCCTTCTCGGGAGACCCAATTGATGAGTTGCAGATACTC
ATCAGCTGCTGTTACAATGGTTACTTTAAAAATAAAGAAGAAGAATCAGAACCATCAGCC
TTGTCAGCAATGTACAAGAAGATCATAGAGCTTGAGCACTTAAGACCATTAGATGATCTG
TACCTAGGGTACAATGACCCAGAGCAGCCCAAAATGCATGAATTCAGCAGGAGTTATCTG
AAGATTCTATGTGATCATGCGAAAGCTAAGCTCAGAAGGCAGTATGGACGAGGGGTAATG
ACCCAAATAGAGAACAGCATAGTAAGAGAAGTCTCCTCAATCACTCTTGAAAGACTGGCC
ACCCTAAAGGCAACTAGTAATTTTAATGATGGTTGGTATGTCTACAAAGAGGTGAAGGAT
AAGAATTACACAAGAGACAAACTCTTAGTCAAGATGACCAAGTTTGCCCACAGAGGAAAG
ACTTTAGCAATTGAGATGTTTGATGAGTGCATGAGCAGGATTGAGGAGAAGGGCTGCATG
GAAATCTGTCTTTTCAAGAAGCAGCAGCATGGAGGTCTAAGGGAAATTTATGTGATGGGG
GCTGATGAGAGAATTGTGCAGTCTGTAATTGAAGCAATAGCTCGCGCAATTGGCAGATTC
TTTGATTCTGACACACTATGCAACCCTACTAACAAGATGAGAATACCAGAGACTCATGGT
CAGAGAGCAAAAAAGAGGTGTGGAAGATCTGTTTGGACTTGTGCAACATCAGATGATGCC
AGGAAATGGAATCAAGGTCACTTTGTTACTAAGTTTGCTTTGATGCTATGCCAGTTCACT
CCAGAAGAATGGTGGCCCTTAATTATCAGAGGTTGTTCAATGTTCACCAACAAGTTCATG
ATGATGAACTTGGACTTCCTAAGAATCATTGATAGTCATAAAGAGCTTAACGTAGAGGAT
GATTTTGTCACTAAGCTTTTCAAAGCATATCATGGCGAGACTACTGAGCCGTGGATTGAA
CAGGGGAGAACTTATCTTAAAACAAGCACTGGTATGATGCAAGGAATTCTTCATTTTACT
TCTTCTCTGCTGCACTCTCTACACCAAGAGTTCATAAGAACAGCTTCCCTACAGCTCTTC
ACACAAAGAATGGGTTCAGATGCAGCTTCAAAAGTTGTCTGCGACATGATGCAAGGCTCA
GATGATAGCAGCATGATAATCAGCTTCCCAGCAGACAATGAGAGGATGAGAATGCGGTAC
AAATTGGTTGCAGCTATGTGCTTCAGGATAAAGAAGTCTCTTGGTGTCTATGCAGGAATT
TACCCATCTGAAAAGTCAACCTCGAACACGGACTTTGTAATGGAGTACAACTCAGAATTC
TTCTTCCACTCACAGCATGTTAGGCCTACAGTGAGATGGATTGCTGCATCATGCTCTCTA
CCAGAAGTAGAAACTCTTGTTGCCAGGCAGGAGGAAGCTGCAAACCTTTTAACATCAATA
ACTGAAGGGGGAGGGTCTTTCTCACTTGCAGCTATGGTTCAGCAAAGCCAGTGTACTATC
CACTACATGTTGATGGGACTTGGAGTGAGTGCTCTTTTTGGAGAATTTGAAAAGGCAATC
TCTAAGTGGCTGGATCCAGGTCTTGGATTCTTCTTGTTTGATAACCCTTACTCTGCAGGG
CTCTCAGGGTTTAAGTATAATCTGTATAGGGCTATCCTTGGGTCAAGTCTTAAGTCAGTA
TACTCCTTCTTCATGAAAAGGGTTAAAGGCTCGTCAGAAAAAGCTGATGGTATCATCAGT
GAGTCCTGTAGTGTCAGCCCAGGAGGTGCGATAGTAATGAGTTCAACACTAAGATGGGGT
TCTGTTGAGAAATTCAAGAAGTTGAGGAACAGGTTGAATATTCCAGAGGATTGGAGAGAA
ATGATTAATGAGTCTCCGGAAGTATTATACAGGGCACCTCAGACAGGAACAGAGATAATG
CTACGCATAGCAGAAAAGGTCCACAGCCCAGGAGTTGTCTCATCTCTGAGCACAGGCAAT
GCAGTGTGTAAGGTGATGGCATCATCTGTCTACTTCTTGTCTGCGTGCATATTTGAAGAT
GCGGGGAACCAAGAGTATAAAGTTATGAACAGTGACAAGTACAGCTTATTGCAGAAGATA
ATTGCCTTCAACCAATTTGAAGAGAGTGATAGCATCAGTCAGGAGGATCTGCTATTTCTC
TTTCCAAACCTGTCAGAATTTGAGGCTTTCGATTCCATCATTTATGATAAGGGAAGCTTT
AATGTGGTCCCACGGGCAAGCCAAAGAGAAGCAACTCAAACCAGGATTGTCGTGTTTGAG
CATCATTCATCAGCTCGTGTTGCTCCAGAGAAATTGGTTAGTGATAAGTGGTTCGGAACA
AGGAAAAGCAAGATCGGCTCAGCAGGCTTCAAGCAGGAGTGGGACAGGTTGAAAACAATT
GTGAGGTGGCTGAGAGATGCTCCTTCAGATACATTAGAGAGTTCTCCATTCTCTAATCAT
GTCCAAATCAGAAATTTCTTCGCCAGAATGGAAGGCAAACCACGAGTAATCAAAGTTACA
GGGGCTCCAGTGAAGAAAAGGTCAGGTATGAGTAAGATTGCCATGGCAATACGAGACAAC
TTTTGCAAGGTTGGTTATATCCAAGGCTTGGAAGATGAGGTTGGCCATAGCAGAGCAATG
CAGGTGGAGAAAATTAAGCATTACTTATTCTCAGTGCTAATGGGCCCCTATACTGAGAGT
GCTAAGCTGGAATACATAGTGAGGATTTTGAGTGAGGAGCCTCAGGTGGTATTGAATTAT
AATGACAAGAGGTCAAGAGCAAACACGATCAGCCTGCTTCAAAGATTCATCAAAAACGAT
GTGGGTATAGCAGCTCTTATAGAAGATATGAAAGCTGGGATATTTGGTGCCTTCACGAAG
GTGCAGCAATTCAGTCAGTCATCTATCAATCATAAGTACTATGGCAAAGGGATCTGGAAA
GGGGTGATGGATGGCTATCAGCTGCAGATAGAAGTAGATGGAAAGGAAGGTATGCCCTCA
TACTTGAGCTCCATAACGATATCTAACTGCTCAAAACCCTGGGTGCTGACTCAGAGTTTG
AAGGCATGGTGTGAGGACATGCAAGTTTCCAACAGTACTGATCTCTCAAAAAACCACAAG
AATGCAAATTACTGGATTTATGGTTTTAAGATGTATGGATCATCTTATCCATATGGGTGT
CCAATCTACATAGTCAGAGGTGACATCACTGATCTTGGCTTATTACATGATGATGATATA
GACATTAAAGTGAGACGCAATACAGTTAATCTTTATGTGAGGAGCAAAGATAAGAGACCT
CGTGATCTGCACATCTTATCATACACTCCATCAGATTCAGATATAAGCTCAGTTAGCTCA
AAACACATTATGGAAGATGAATTCTTTGTGTACAAGGGCCTATTTTCTGTTGAGCCAACA
AGATCCTGGATGCTCTGTCAGCCACTGCCATGGAAGTTCGTTAGACCAGTAGTGCAACTT
GCTTCTGGCCAGAGAACTGCACCAAAGCAGATTGATACTACAAGACTGAGAGAAATAATC
AGGCTGTGCACAGAGTCATCCATCAGGAACAAGATAGGCACAGTTTACAGCCAGACGAGA
CCAGAGAGCTTAATTGAGTCAGAACCAATTGATATGAGTGACATGTTTGACATGATGATA
GAAGAAGGCATGGATGAAACTTTTGAGGATCTGGCTGATTTCCTCACAGTTGATGAAGAC
CCTGACTACATGGCGGAGGTAGACTTTGATGAGGAAAGCTTGAACCTTTTTGGGCCAGCG
CACTATAAAGAACTTCAGAGTCTGACGATATTAGCACATCCATTAATGGATGGGTTTGTA
ACCAGACTTGTTACACGGTTTGGGAGGGCTAAGATCAGAAGGCTATTAGAAAAATCAATC
ATTACCTCTGACTGTAGAGAGGTTGCTGAGTTACTCTTTTTGGCTCTGGAGAGGGATCCA
TCTCAAATAAAGGATGAGTTGATCCAAGGTGATAGCCCCACTGACGTTCCTGACGACCTT
CTTGGGTAGTGCGTGTGAGAAAAAATACATTTGTTCGTGTTTATGGATCAACGTTGTGTG
AGTGTTTAGTTGTTTTAGGTTTTGTAAAAATTGGGCGGTCTTTGTGT-------------
-----------GGTGCT-----------TATGTTTTATGCAAAGTTTATACT---ACTAC
TCTGTTTCGTGCAGGGGGCTCTCTTGAAATATACCATTATTTCAAAAGTGGGGTCTAGCA
CATACAAGAGGGTTTGTTTAAGTCATACTACTGACCTGGACACACTACTAGACATGACCA
GTAGAGAAATGAGCAATATCAAGCTGACTGGAGGATCCTGCAGCTTAGGTGATTTGACAA
AGCCTGATTGCTCACCTGACTTCTTTTCAAACTATGTGGCCAACATCCAGAGTAGCAACA
CCAAAATCACTGGCAAATTCCAGGACATAATTGGGGAAAGAGAAATGGAGGTTACCAATG
ATGTTGTTCCAGATAGTTTTGGTCCTGGGCCACATGATTGCGTTAGTTTTGATAAGAAGC
CATTCTGGTCGGACCTTTTGCCAA---CAAAT-----------GTCAGCAAGGAGGAGCC
AAAGCCTATCA-TTTCCACCCTCTCAGTGCTACCTGCAGCTCCA---------CCTATCA
AGGACTTTAGCCACAAAGTTGTCGAGGCAGAGGAGAAGGTCAAAGAAATTGAAGGTGAAT
TGATGAAAGAGAAGGAAAGAAATTCTGCCAAAG---AAGAAGAGGCTCGACAAAGAATGA
GAGAACTAGAAGATGACCTCAGAAAGCAGTGGGCCGCAGAAAGAATGGCCAAGCAGAACA
TGAGCTCTGTACTAGAAAGGGAGAGACAGGAAAAGCAGAGTCTTGAGAGGAGAATGCACG
AGGTTGACAAAAAGCTAAGAGCATCAGAA---------GACAGGGCCCAGAAATACC--A
AGAGAGAGCTGAA----CAGGCTGAGAAGAGCCATTCAAAGCTGTTCTCTAGGAGTGGGG
CTGCGACGACAATGGCAACAGTAGTCTTCACCTCCTTGCTAGCTTCTGGGTTGGCAGTTG
TCACTGAACTAGAGAAGAGGGATACAAACCACTTACTGAATAGACCAGGAAATGGTGTTT
ATATGGCAAACGCAGATTCATTGATTCAGACAGAGTGCACCCTGAATTATGGACAAAGGT
GCTTGGCTTGGGAGCTGCAGATAACGCCCGTTAGATACCCATTTTTCACGTCAAATGTTG
ATAAGTATAGCCTTCTCGAATCAATCACTGAAACCCCATCCATACTAGAAAAGAACAATG
AGTCGTGTCAGCTGGCAACTACATCAGGATCACTGAAGACTTGCGCAAAAGAAGCTAGTA
CCATAAAGAAGCATTGCACTGATGATGTCCGTGCTTTCTTCTTCATAAACTCTGTGGGAA
AACTTACAATTGTCCGATGTGCAGACAACCACATTCTGTCAGAGGACTGCAATTTCTGCA
TTAGCAAGGCAAGGAATTCCAATCAGAATATGTTCATGCCAGTACAAGATGCATTCTGTC
AGAGGCAGGGATCTGACACTGCACCCGCAATACGTTACTCAAAAGATATCTGCTCCATTG
GTGTAATAAAGATAAAGCAATGTCACAAGGCAACATCTAAATTCGAGCGGATGGGTTTCA
TTAGTGTTGGGCAAAAAAAGCTATACATTGAAGAGCTCAAATTGCGATACAGACAGGAAT
ATGATCCAGATCAGTTCATGTGCTATAAGATTAAGAGCAGCAGTCCT------CTTAAAT
ATGAAAAAGTGTCCTCCAAGAAGTGTAAGGAGGTTGATACTGGTGGAAGCCAAAAATGCA
GTGGGGATGAGCACTTTTGCAACAGATACCCCTGCGACACCGCCAATCCTGAAGCACACT
GTTTAACAAGGAAGCACTCAGCCATAGCAGAAGTAAACATCGGAGGTGTTTGGATCAGGC
CAAAATGTGTGGGTTATGAAATGGTCTTGGTGAAGAGAAGTGGTCTCAAATCAGAGGACT
TGTCAACAAGAGATTGCCCTTCATGTCTGTGGGAATGTAAAAAGAGCAGAATCACTATCA
AAACTCATGGGCCCAAAATAGTCTCAGCAACTGCCTGCAGTCACGGGTCATGCAAGAGTG
TAATGCAGAAACCATCCACATTTGTGGAAATACCATACCCTGGAAACAGTGAAATTATCG
GTGGAGACATAGGAGTCCACATGACAGAGAGGGGCTCTCCTTCTAACATCCATGTGAGAA
CACATTGCCCTCCAAGGGACTCATGTGATGTTTCTGACTGTATGTTCTGTGTGCATGGGA
TCTTGAACTACCAATGTCATACTCTAGCCTCTGCCCTGACCATAGCAACTATAATATCAG
CTGTGCTTGTTGTGGTGTACTTCCTGCTGGCTAGATCTAAAAGGGCAGTGAAATTCATCA
CTTCTTTATTGATTGTTCCTTTCAAGTGGCTAACTCTTCTCTCTATATGGGTTGTGAAGA
ACTGGAAAAGGAAGATGTCAAAACTGGCCAGGGCAACTAATAATGCTATAGGTTGGGACC
AGGATGTCGAGAGGGGCAGACCTAGAGCTGCAGCAGGACACCAGAATCAAGTTGCCAGGT
ACA------CATTTTATGGTGCCACTATCTTATCATTGATGACCTCGGGACTTTGCTGCA
CCGAGAGTGTGATCGCTGAATCTAACATCATGCAATGCACAACTAGTGACAGTACGACCA
CATGCAAAGCCAGTGGCACAATCATCCTCAGGCTGGGCCCTATTGGGTCAGAAAGCTGCT
TGATTCTAAAAGGGCTGAGAGACAGTGAAAAGCAATTCATATCTATCAGAACAGTCTCCA
GTGAGCTAACATGTAGAGAAGGAGATTCCTTCTGGACATCTTTGTACACTCCAATTTGCC
TAAGCTCCAGACGATGCCACCTCATGGGCGAATGCACAGGGGACAACTGCTTAAAGTGGC
AGGACAACAAAACATCATCTGAATTTACAGGAAGGACACATAGTGAAGTGCTGCATGAAA
ACAAATGCTTCGAGCAAAGTGGAGGCATTGGCTATGGTTGCTTTAATGTCAATCCATCCT
GCCTGATGGTCCACTCTTATTTGAAGCCAATCTATAAGAATGCTTTTAAAGTTTTCCGCT
GTGTTGCCTGGAACCACAGAGTGAAACTTGCCATAACCACACATAAGAAGAGCTTTGATG
TCACCCTAATGGCCATGAGCACTCAGCCTACTGACTGGGGATCAATTGGGCTAATCCTAG
ACTCCGAAGGAATCACAGGCACAAATTCTTACTCCTTCATGAAATACGGAGTAGGGAGTT
TTGCCATTATTGATGAGCCATTTTCAATTGAGCCTAGAAAGGGATTTTTAGGAGAAGTCC
GCTGCCCCACAGAAGAAACTGCTGTGAAAGCGTCACCATCATGCAAGGCTGCCCCACAAA
TCATAGAATACCATCCAGAAATGGACACAGTTGAGTGCATAACGAATATGATGGATCCAA
TGGCCATCTTCAACAGGGGCTCACTTCCACAGGTGAGAGACGGTGTTACATTTGCTCAGT
CAATTGAAAAGAATTCTGTTCAGGCTCTGACTACTGGAGAAATAAAAGCAAGTGTAAGAC
TTGTTCTAGATGACTATGAGGTGGAGTACAAAGTTAGTGAGAATGACTGTGATTCAACTT
TCATCAACATTACAGGTTGCTATTCATGTGATGAGGGTGCAAGACTGTGTGTGAGAATCA
AAACACTGGGTGACTCAATCTACCACTTCACCGACAGTGAGGACACGATGAATGTCATGT
TCAAGGTCAATTCCTCAGTAACTGAGTATTGTACTGTACTGCACTTCTCTAAGCCAGTTG
TCAACTTTGAAGGCAAGTATGACTGTGGGAAGAGCAGAAAGCCAATGATAATTAAGGGCA
CACTTATTGCCATGGCCCCACATGATGACAGAGTTCACAGTGGCGGCTCTTCCATAGTCG
TAAATCCTAAAAGCAAGGGAGTGGACTTCCTAGGCTGGCTATCTGGGCTCAGCTCATGGC
T---TGGGGGACCATTGAAAACAGTCCTCACTGTGCTTGGGTTCCTCATTTTAGGCCTGG
TATTCGTTATTGTTGTTATCTTTTTGGTCAGGGTTGGAATCAGACAAGCATTGCTGAAGA
AAATGAAGTGAAGTGTGGGTAAATCTTGTA----ATCTCTTTAATCTA---TTTTTCTCA
AATTCTATTAGTATAATTAGGGTGTGGGCAATCAGGGGGGGCTAGGCAGC----CAATAA
GTCTGTTAGGAAAAGCTTAAGTTCAAGTCAAGATCAACAACAAATCTGTCA--GATGTTG
AACTGTACCATGGGTTTAATGATCATTTTTATT-AATATACTAGCACCGGTCCATTT---
---------------------------------------------------TGTGTCTCA
CAGAGAATCCCGTGTACTAGCTGACTATT-G-AAAATGTCTGAGGATAACTACAGAACAA
TAGCCCTAGCATTTTTGGACGAGTCTGCAGACTCAACTACCATCAATGCTTGGGTCAATG
AGTTCGCTTACCAAGGGTTTGACCCTAAAAGGATTGTGCAATTGGTGAAAGAGAGAGGGA
CTGCCAAAGGCAGGGATTGGAAAAAAGATGTTAAGATGATGATTGTCCTGAACTTGGTGA
GAGGCAACAAGCCAGAGAGCATGATGAAGAAAATGTCCGAAAAGGGAGCCGCCATTGTCA
CCCAGCTAATCTCCACCTATCAGCTGAAAGAAGGGAATCCTGGTAGGGACACTATCACCT
TATCCAGGGTTTCTGCTGCTTTTGTGCCATGGACTGTTCAAGCTCTGAAGACATTGTCAG
AATCCTTGCCTGTGACTGGGACCACGATGGACAGCATTGCTGGGACAACTTATCCCAGGT
GCATGATGCATCCAAGCTTTGCTGGAATAATTGACCTTGAGCTTCCAAACAATACTGGTG
CTATGCTGGCTGACGCACATGGGCTTTTCATGTTGGAGTTCTCAAAGACCATCAATCCAT
CTCTGAGAACCAAGCAGCCAAATGAGATTGCTGCGACATTTGAGAAACCCAACATGGCTG
CCATGACTGGACGTTTCTTCACTAGAGATGATAAGAAGAAGCTGCTCATTGCCATTGGGG
TTCTCGATGAAGACCTAGTGCCAAACCCGGCCATTGAGAAGTGTGCTGAGAAGTACAAGG
CCAAGGTTGGGAAGGTGTGAGCTGCCTGGGG-TGG--GGTTAGGGGA------------A
ATTATTAGGGATTAGGGGTGTAATTGGGTGGG----------TAATTAGAGGGGAGGGTA
ATCAGGGGAAACTGGCAGTGCAGATGCGTGCTTCTTGACCCTCCTTCTGGACTTCTGTCT
GAGACTAGCTACAGTTTCTGCTGCAGTGGGCCAGTCTCGAGTCCAAAATGTTGATAGGGC
CATGGTCCTGAATTCGACATCTTCAGCCATAAAGTAATTAAATGACTCTTCTGCACTCAT
TTCAGCCAACTTCGATGCCTCAGTGCTAACACCTGGATGCTTAGGTGAAACCAACAAA--
----TCATTGGGAGAGAGAGATTGGTATATCATCCTGACAACATCTCTTGAGGGGCTCTT
CTGGGTCTTTTGAGCCAACCTGGCAACTCTTGCTGACTGGATGATACAAATGTCACGAAT
TATGTCAGCACCAGTTAGATGATAACAATTCATTCCAAATTTTGAACCCTCAAGAAGTAT
CTTTCTGTAAATAATTTTGATCTGTTTCTCAATGTCACATGACTGATCACCCGAGGCTTT
CATTAAAAGCTTCAAAAGCTTATTGGTGGCATATGAGTCAGTCACTGATAAGAATATGAA
GTCCTCAAAGTAGAAGTCTATGAATTCCAAAGAGGCAAGTCCTGTGGGCCATCTGAGAGC
ACTAACCAAATAGTCTCTGTTTGATCTCTTGATTTGATGAATGGACTCTTGGTATAACTC
TCTCATAATTGGGTTATACAAAGTGGTGCTTGGGAGGTTTATCATTTCTCCACTCAAGAT
AGCTGGAAACTCATTCTTGATCAAATAATGATTAAGAGTTGGCCTTGAATCAAACACCAC
TGAGTTCTTATACACTGTGAAAGGGACTTCACCTCCTGCCAAGCTGAATGGTCCAAAAAG
GGCAGCTTCATTAAGAAAAGA-ATCAACAAAGAATCTTTTCTGTGATCTGCCTTTCTTCC
TGTCACTAGACCTCTTGCGAAGATATACCACTCTGGAAAGCATTGCTAGTTTG-A-----
TGAGTAGTAGATATTTCGCAAAACG-------------------------
>PoSFPhlebV_70_2007_PT
---------GGGCCAAATATGGAAAGAATCCTGAGAAAACAACCAAATCCTGAGGGGAGC
TTAACAATTCATCAGTTGAGACGTTACGAGTCTACGATCTATGATTCCCCGATTCCTGCC
TATGTTATTAAGCATAGCTCAGAAGGGGTGGCAATAGACATAGCTACAGCAGAGTTGGCA
GATGGCCAGTCTGGTTCTACTATCCAGCCCTTTGAGACGATACCAGCCCAAAATCTCACT
TTATTTAAGCATGATTACACTTTTGGCCATCTGGCTGATACGACTGACAGAAGATTTGTG
GAGGTATTTGGTGTTCTTGAGAATAGAGCTGATGATGCTGACTTCTTGACTCCAGACATG
ATCATTGAGTCAGAGACTGGTCATGTTTATGTGGTAGAGTTCACCACTACAATGGGTGAT
GTCAACTCAGCTGATCTTGCAGCTAGGAATAAGATAGCAAAGTATGAGATTGCCTGTCTA
AATAGGTCAGCAATAAAGCCAATATCTCTGTATGTTATTGCAGTGCATTTTAACGGAGTG
GTTTCCAATCTAGAGCTATCAGATGACGATGTGAATGAGATTGTCTTCCGATTTAGACTT
GCCAGGGACATTTTTGAGGAACTAAGAGAAATCAACCCAACTTTATTTGATTCTGACGAA
ACTATTAGCAGGCTTGACAGAGAAGTTAATAGCATAATGTCATCAATCAAAATTGATTGG
AAAGTGACTGAAGCAAAGTTTCCAAGCTTCAGAAAACTTCTTTTTGATAGGTTCAATCAG
ATGGAAGCAGATAATGAATACATTACAAGAATTGTGAAGAAGTGCACAGATGAGGCCATA
AAAGGCATTGAAAGGGACAATTATTACACTGACGACATATCAAATGATGAGAGA-ATGCA
GAAAAACTCACACACTGCAACAGCAGAAATCAACAACAAGATTGCTGAGATGATCAGCTA
TGAGTTTCTCAGAGATCCCAATGATCATAAGTCAACAGTTCAGTTTCCCTCATGGATCAC
TCATGAAGGATCACCTGGGAAAGGTCTGGAACCTTTGAAATCTGTCAGTGTGGAGGGCTC
TCATCCTATGAGCAGAATATGGGCCAAGGTCTGCACCAACGCCACGATTGAGAAGATTGA
CAGGATGAATGATGATCCTGTACAAGAACTGGAGTATGCCATGTCTGGGAGCACAGAAAG
ATCTGTTGAGAGGAACAAATATCACAGAACAGTATTGACCTTAAACCAGGATGAGAGAGA
ATATGCAGCAGTATTAGGGGTATGTGGGAAGAAGAACTCATCTCTCGGAGCTGTTAAGGA
AGCCAGAATAAGGAGCAAAAAAGGATTTTCAATAGAGCATGACATTAGCAGAGTTTCTGA
TTTCTTGAGCTCTGATGACATGTCAG--CTTTAATACCATCAGATGGGTTGTATAACCCA
CTAAGTAAAGACTTCAACCTGAGAAAGCTGGCAATGGGACTACACCAGCCAACCCTTGTT
CACGCAGATGGACTGACACCAGAAACACTTTCCTGTCACATGGATCTACTGAGCACACCA
GTTGGGAGCTGGCTGCAAATGGTTTCGCTGATTGGTGCAGAGCTATCTGCCTCAGTGAAA
CAGCATGTTAAGCCAAACCAGTTTATTGTCAAGAGGCTTATGGATTCAGGCATCTACTTA
CTGATCAAGCCAACTACCTCTAAGGGTCATATATTTGTCTCCTTGGCTGTTGACAAAAAA
GTTCTTGCTGGGGAGCTGGACAACTCAGGAATTTTTAAGCCAGGAATTGATTCAGGAGAC
ATGGTTGTTACTGACTTTGTTTCTTTCAAACTGAGCAAGATAACTAATCTTTGCAAGGCT
GCGTCGGTTATGGAGGCATCAATCTGCTTCTGGGCTGAGTGCTATGGATATGAGCCATGG
AAGTTCCTGAAGCATGTGGAGGAAAGAAGATTTAAGGAGGCATGGTTCATGATGAAGCTT
TCGCTACTCACCATGCTGGAGGACAAGGCTACCACAGAAGAACTGCAGACAATGCAGAGA
TATGTGGTTATGGAAGGCTTTGTATCCCTACCTGAGATTCCACGTCCACAGAAGATGCTA
TCTAAAGTGCCCAAAGTGCTGAGGTCAGAACTACAGGTATTCCTTGCACAGAGACTTTTC
TCAGCCATTCAGCGCATTGCAAGACAGCCTTTTGCTCTTCATAAGATGGGAAGCACAATA
AGATGGAAAGGGATGTTTAATCCTTTCTCAGGAGACCCAATTGATGAGTTGCAGATACTC
ATCAGCTGCTGTTACAATGGTTACTTTAAAAATAAAGAAGAAGAATCAGAACCGTCAGCC
TTGTCAGCAATGTACAAGAAGATCATAGAGCTTGAGCACTTAAGACCGCTGGATGATCTG
TACCTAGGGTATAATGACCCAGAGCAACCCAAAATGCATGAATTCAGCAGGAGTTACCTG
AAGATTCTGTGTGATCATGCAAAAGCTAAGCTCAGAAGGCAGTATGGACGAGGGGTAATG
ACCCAAATAGAGAACAGCATAATAAGAGAAGTCTCCTCAATCACTCTCGAAAGACTGGCT
ACTCTAAAGGCAACTAGTAATTTTAATGATGGTTGGTATGTCTACAAAGAGGTGAAGGAT
AAGAATTACACAAGAGACAAGCTCTTAGTCAAGATGACCAAGTTCGCCCACAGAGGAAAG
ACTCTAGCTATTGAGATGTTTGATGAGTGCATGAACAGGATTGAGGAGAAGGGCTGCATG
GAAATCTGCCTCTTCAAGAAGCAGCAGCATGGAGGTTTGAGGGAAATTTATGTGATGGGG
GCTGATGAGAGAATTGTGCAGTCTGTAATTGAAGCAATAGCTCGCGCAATTGGCCGATTC
TTTGATTCTGACACGCTATGCAACCCTGCTAACAAGATGAGAATACCAGAGACTCACGGT
CAGAGAGCAAAAAAGAGGTGTGGAAGGTCTGTTTGGACTTGTGCTACGTCAGATGATGCC
AGGAAGTGGAATCAAGGTCACTTTGTTACTAAGTTTGCCTTGATGCTATGCCAGTTCACT
CCAGAAGAATGGTGGCCTTTAATCATCAGAGGTTGTTCAATGTTCACCAACAAGTTCATG
ATGATGAATTTAGACTTCCTAAGAATCATTGACAGTCATAAAGAGCTCAACGTAGAGGAT
GACTTTGTTACTAAGCTTTTCAAAGCATATCATGGTGAGACTACTGAGCCGTGGATTGAA
CAGGGGAGAACTTATCTTAAAACAAGCACTGGTATGATGCAAGGGATTCTTCATTTTACT
TCTTCTCTGCTGCACTCCCTGCATCAAGAGTTTATAAGAACAGCTTCCCTACAGCTCTTC
ACACAAAGAATGGGCTCAGATGCAGCTTCAAAAGTTGTCTGCGACATGATGCAAGGCTCA
GATGATAGCAGCATGATAATCAGCTTCCCAGCAGATAATGAGAGGATGAGGATGCGATAT
AAATTGGTTGCTGCAATGTGCTTCAGGATAAAGAAGTCTCTTGGTGTCTATGCAGGAATT
TACCCATCTGAAAAGTCAACCTCGAACACGGACTTTGTAATGGAATACAACTCAGAATTT
TTCTTCCACTCACAGCATGTTAGGCCAACAGTAAGATGGATTGCTGCATCATGCTCTCTA
CCAGAAGTAGAAACTCTTGTTGCCAGGCAGGAGGAAGCTGCAAACCTTTTAACATCAATA
ACTGAAGGAGGAGGGTCCTTCTCACTTGCAGCTATGGTTCAGCAAAGCCAGTGTACTATC
CATTACATGTTGATGGGTCTTGGAGTGAGTGCTCTTTTTGGAGAGTTTGAAAAGGCAATC
TCAAAATGGCTGGATCCTGGTCTTGGGTTCTTCTTGTTTGATAACCCATACTCTGCAGGG
CTTTCAGGGTTTAAGTATAACTTGTATAGAGCTATCCTTGGGTCAAGTCTTAAGTCAGTA
TACTCCTTCTTCATGAAAAGGGTTAAAGGCTCGTCAGAGAAAGCTGATGGTATTATCAGT
GAGTCCTGTAGTGTCAGCCCAGGAGGTGCAATAGTGATGAGTTCAACACTAAGATGGGGT
TCTGTTGAGAAATTCAAGAAGTTGAGGAACAGGTTAAATATCCCAGAGGATTGGAGAGAA
ATGATTAATGAGTCTCCAGAAGTATTATACAGGGCACCTCAGACAGGAACAGAGATAATG
CTACGCATAGCAGAAAAGGTCCATAGCCCAGGAGTTGTCTCATCTCTGAGCACAGGCAAT
GCAGTATGTAAGGTGATGGCATCCTCTGTTTATTTCTTATCTGCATGCATATTTGAAGAT
GCGGGGAACCAGGAATATAAAGTCATGAATAGTGACAAGTACAGCTTATTGCAGAAGATA
ATTGCTTTCAACCAATTTGAAGAGAGTGATAGCATCAGTCAGGAGGATCTGTTATTTCTC
TTTCCAAACCTGTCAGAATTTGAGGCTTTCGATTCCATCATTTATGATAAGGGGAGCTTT
AATGTAGTCCCACGGGCAAGCCAAAGAGAAGCAACTCAAACCAGGATTGTCGTGTTTGAG
CATCATTCATCAGCTCGTGTTGCTCCAGAGAAATTGGTTAGTGACAAGTGGTTCGGAACA
AGGAAGAGCAAGATTGGCTCAGCAGGCTTCAAGCAGGAGTGGGACAGGTTGAAAACTATT
GTGAGGTGGCTGAGAGATGCTCCTTCAGATACTTTGGAAAGTTCTCCGTTCTCTAATCAT
GTCCAAATCAGGAATTTCTTCGCCAGAATGGAAGGCAAACCGCGAGTAATCAAAGTCACA
GGGGCTCCAGTGAAGAAAAGATCAGGAATGAGTAAGATTGCTATGGCAATACGAGACAAC
TTTTGCAAAGTTGGTTATATCCAAGGCTTGGAAGATGAGGTTGGTCATAGCAGAGCAATG
CAGGTGGAGAAAATTAAGCATTACTTATTCTCAGTACTAATGGGCCCCTATACTGAGAGT
GCTAAGCTGGAATACATAGTGAGGATTTTGAGTGAAGAGCCTCAGGTGGTGTTGAATTAT
AATGACAAGAGATCAAGAGCAAACACGATCAGCCTGCTTCAAAGATTCATTAAGAACGAT
GTGGGTATAGCAGCTCTTATAGAAGATATGAAAGCTGGGATATTTGGTGCCTTCACGAAG
GTACAGCAATTCAGTCAGTCATCTATCAATCACAAATACTATGGCAAAGGGATCTGGAAA
GGGGTAATGGATGGCTATCAGCTGCAGATAGAAGTAGATGGAAAGGAAGGTATGCCCTCA
TATTTGAGCTCCATAACGATATCTAACTGCTCAAAACCCTGGGTGCTGACTCAGAGTTTG
AAGGCATGGTGTGAGGACATGCAAGTCTCCAACAGTACTGATCTCTCAAAAAGCCACAAG
AATGCAAATTACTGGATTTATGGTTTTAAGATGTATGGATCATCTTATCCATATGGGTGT
CCAATTTACATAGTCAGGGGTGACATCACAGACCTTGGCTTATTACATGATGATGATATA
GACATTAAAGTAAGACGCAACACAATTAATCTCTATGTGAGGAGCAAAGATAAGAGACCT
CGTGATCTACACATCCTATCATACACTCCTTCAGATTCAGATATAAGTTCAGTTAGCTCA
AAACACATCATGGAAGATGAGTTCTTTGTGTACAGAGGCCTGTTTTCTGTTGAGCCAACG
AGATCCTGGATGCTCTGTCAGCCACTGCCATGGAAGTTCATTAGACCAGTAGTGCAACTT
GCTTCTGGCCAGAGAACTGCACCAAAGCAGATTGATACTACAAGACTGAGAGAAATAATC
AGACTGTGCACAGAATCATCCATCAGGAACAAGATAGGCACAGTTTACAGCCAGACGAGA
CCAGAGAGCTTAATTGAGTCAGAACCAATTGATATGAGTGATATGTTTGACATGATGATA
GAAGAAGGCATGGATGAGACTTTTGAGGATCTGGCTGATTTCCTCACAGTTGATGAAGAC
CCTGACTATATGGCAGAGGTGGACTTTGATGAGGAGAGCTTGAACCTCTTTGGGCCAGCG
CATTACAAAGAACTTCAGAGTCTGACGATATTAGCACATCCATTAATGGATGGGTTTGTG
ACCAGGCTTGTCACACGGTTTGGGAGGGCTAAGATCAGAAGGCTATTAGAAAAATCAATC
ATTACCTCTGACTGTAGAGAGGTTGCTGAGTTACTCTTTTTGGCCCTGGAGAGGGATCCA
TCTCAAATAAAGGATGAGTTGATTCAAGGTGATAGTCCCACTGACGTTCCTGACGACCTT
CTTGGGTAGTGCGTGTGAGAAAAATTATATTTGTTCGTGTTCATGGGTCAACGTTGTGTG
AGTGTTTAGTTGTTTTAGGTTTTGTACAAATTGGGCTG----------------------
-CACAAAGAA-GGTGCT-----------TATGTTTTATGCAAAGTTTATACT---ACTAC
TCTGTTTCGTGCAGGGGGCTCTCTTGAAATATACCATTATTTCAAAAGTGGGGTCTAGCA
CATACAAGAGGGTTTGTTTAAGTCATACTACTGACCTGGACACACTACTAGACATGACCA
GTAGAGAAATGAGCAATATCAAGCTGACTGGAGGATCCTGCAGCTTAGGTGATTTGACAA
AGCCTGATTGCTCACCTGACTTCTTTTCAAACTATGTGGCCAACATCCAGAGTAGCAACA
CCAAAATCACTGGCAAATTCCAGGACATAATTGGAGAAAGAGAAATGGAGGTTACCAATG
ACGTTATTCCAGATAGTTTTGGTCCTGGGCCACATGACTGCGTTAGTTTTGATAAGAAGC
CATTCTGGTCGGACCTTTTGCCAA---CAAAT-----------GTCAGCAAGGAGGAGCC
AAAGCCTATCA-TTTCCACCCTCTCAGTGCTACCTGCAGCTCCA---------CCTATCA
AGGACTTTAGCCACAAAGTTGTCGAGGCAGAGGAGAAGGTCAAAGAAATTGAAGGTGAAT
TGATGAAAGAAAAGGAAAGAAATTCTGCCAAAG---AAGAAGAGGCTCGACAAAGAATGA
GAGAACTGGAAGATGACCTCAGAAAGCAGTGGGCCGCAGAAAGAATGGCCAAGCAGAACA
TGAGCTCTGTACTAGAAAGGGAGAAACAGGAAAAGCAGAGTCTTGAGAGGAGAATGCACG
AGGTTGACAAAAAGCTAAGAGCATCAGAA---------GACAGGGCCCAGAAATACC--A
AGAGAGAGCTGAA----CAGGCTGAGAAGAGCCATTCAAAGCTGCTCTCTAGGAGTGGGG
CTGCGACGACAATGGCAACAGTAGTCTTCACCTCCTTGCTAGCTTCTGGGTTGGCAGTTG
TTACTGAACTAGAGAAGAGGGATACAAACCACTTACTGAATAGACCAGGAAATGGTGTTT
ATATGGCAAACGCAGATTCATTGATTCAGACAGAGTGCACCTTGAATTATGGACAAAGGT
GCTTGGCTTGGGAGCTGCAGATAACGCCTGTTAGATACCCATTTTTCACGTCAAATGTTG
ACAAGTATAGCCTTCTCGAATCAATCACTGAAACCCCATCCATACTAGAAAAGAACAATG
AGTCGTGTCAGCTGGCAACTACATCAGGATCACTGAAGACTTGCGCAAAAGAAGCTAGTA
CCATAAAGAAGCATTGCACTGATGATGTCCGTGCTTTCTTCTTCATAAACTCTGTGGGAA
AACTTACAATTGTCCGATGTGCAGACAACCACATTCTGTCAGAGGACTGCAATTTCTGCA
TTAGCAAGGCAAGGAATTCCAATCAGAATATGTTCATGCCAGTACAAGATGCATTCTGTC
AGAGGCAGGGATCTGACACTGCACCCGCAATACGTTACTCAAAAGATATCTGCTCCATTG
GTGCAATAAAGATAAAGCAATGTCACAAGGCAACATCTAAATTCGAGCGGATGGGTTTCA
TTAGTGTTGGGCAAAAAAAGCTATACATTGAAGAGCTCAAATTGCGATACAGACAAGAAT
ATGATCCAGATCAGTTCATGTGCTATAAGATTAAGAGCAGCAGTCCT------CTTAAAT
ATGAAAAAGTGTCCTCCAAGAAATGTAAGGAGGTTGATACTGGTGGAAACCAAAAATGCA
GTGGGGATGAGCACTTTTGCAACAGATACCCCTGCGACACCGCCAATCCTGAAGCACACT
GTTTAACAAGGAAGCACTCAGCCATAGCAGAAGTAAACATCGGAGGTGTTTGGATCAGGC
CAAAATGTGTGGGTTATGAAATGGTCTTGGTGAAGAGAAGTGGTCTCAAATCAGAGGACT
TGTCAACAAGAGATTGCCCTTCATGTCTGTGGGAATGTAAAAAGAGCAGAATCACAATCA
AAACTCATGGGCCTAAAATAGTCTCAGCAACTGCCTGCAGTCACGGGTCATGCAAGAGTG
TAATGCAGAAACCATCCACATTTGTGGAAATACCATACCCTGGAAACAGTGAAATTATCG
GTGGAGACATAGGAGTCCACATGACAGAGAGGGGCTCTCCTTCTAACATCCATGTGAGAA
CACATTGCCCTCCAAGGGACTCATGTGATGTTTCTGACTGTATGTTCTGTGTGCATGGGA
TCTTGAACTACCAATGTCACACTCTAGCCTCTGCCCTGACCATAGCAACTATAATATCAG
CTGTGCTTGTTGTGGTGTACTTCCTACTGGCTAGATCTAAAAGGGCAGTGAAATTCATCA
CTTCTTTATTGATTGTTCCTTTCAAGTGGCTAACTCTTCTCTCTATATGGGTTGTGAAGA
ACTGGAAAAGGAAGATGTCAAAACTGGCCAGGGCAACTAATAATGCTATAGGTTGGGATC
AGGATGTCGAGAGGGGCAGACCTAGAGCTGCAGCAGGACACCAGAATCAAGTTGCCAGGT
ACA------CATTTTATGGTGCCACAATCTTATCATTGATGACCTCGGGACTTTGCTGCA
CCGAGAGTGTGATCGCTGAATCTAACATCATGCAATGCACAACTAGTGACAGTACAACCA
CATGCAAAGCCAGTGGCACAATCATCCTCAGGCTGGGCCCTATTGGGTCAGAAAGCTGCT
TGATTCTAAAAGGGCTGAGAGACAGTGAAAAGCAATTCATATCTATCAGAACAGTCTCCA
GTGAGCTAACATGTAGAGAAGGAGATTCCTTCTGGACATCTTTGTACACTCCAATTTGCC
TAAGCTCCAGACGATGCCACCTCATGGGCGAATGCACAGGGGACAACTGCTTAAAGTGGC
AGGACAACAAAACATCATCTGAATTTACAGGAAGGACACATAGTGAAGTGCTGCATGAAA
ACAAATGCTTCGAGCAAAGTGGAGGCATTGGCTATGGTTGCTTTAATGTCAATCCATCCT
GCCTGATGGTCCACTCTTATTTGAAGCCAATCTATAAGAATGCTTTTAAAGTTTTCCGCT
GTGTTGCCTGGAACCACAGAGTGAAACTTGCCATAACCACACATAAGAAGAGCTTTGATG
TCACCCTAATGGCCATGAGCACTCAGCCTACTGACTGGGGATCAATTGGGCTAATCCTAG
ACTCCGAAGGAATCACAGGCACAAATTCTTACTCCTTCATGAAATACGGAGTAGGGAGTT
TTGCCATTATTGATGAGCCATTTTCCATTGAGCCTAGAAAGGGATTTTTGGGAGAAGTCC
GCTGCCCCACAGAAGAAACTGCTGTGAAAGCGTCACCATCATGCAAGGCTGCTCCACAAA
TCATAGAATACCATCCAGAAATGGACACAATTGAGTGCATAACGAACATGATGGATCCAA
TGGCCATCTTCAACAGGGGCTCACTTCCACAGGTGAGAGACGGTGTTACATTTGCTCAGT
CAATTGAAAAGAATTCTGTTCAGGCTCTGACTACTGGAGAAATAAAAGCAAGTGTAAGAC
TTGTTCTAGATGACTATGAGGTGGAGTACAAAGTTAGTGAGAATGACTGTGATTCAACTT
TCATCAACATTACAGGTTGCTATTCATGTGATGAGGGTGCAAGACTATGTGTGAGAATCA
AGACACTGGGTGACTCAATCTACCACTTCACCGACAGTGAGGACACGATGAATGTCATGT
TTAAGGTCAATTCCTCAGTAACTGAGTATTGTACTGTACTGCACTTCTCTAAGCCAGTTG
TCAACTTTGAAGGCAAGTATGACTGTGGGAAGAGCAGAAAGCCAATGATAATTAAGGGCA
CACTTATTGCCATGGCCCCACACGATGATAGAGTTCACAGTGGCGGCTCTTCCATAGTCG
TAAATCCTAAAAGCAAGGGAGTGGACTTCCTAGGCTGGCTATCTGGGCTCAGCTCATGGC
T---TGGGGGACCATTGAAAACAGTCCTCACTGTGCTTGGGTTCCTCATTTTAGGCCTGG
TATTCGTTATTGTTGTTATCTTTTTGGTCAGGGTTGGAATCAGACAAGCATTGCTGAAGA
AAATGAAGTAAAGTGTGAGTAAATCTTGTA----ATCTCTTTAATCTA---TTTTTCTCA
AATTTTATTAGTATAATTAAGGTGTGGGCAATCAGGGGGGGCTAGGCAGC----CAATAA
GTCTGTTAGGAAAAGCTTAAGTTCAAGTCAAGATCAACAACAAATCTGTCA--GATGTTG
AACTGTACCATGGGTTTAATGATCATTTTTATT-AATATACTAGCACCGGTCTTTG----
---------------------------------------------------------TCA
CAGAGAATCCCGTGTACTAGCTGACTATT-G-AAAATGTCTGAGGATAACTACAGAACAA
TCGCCCTAGCGTTTTTGGACGAGTCTGCAGACTCAACTACCATTAATGCCTGGGTCAATG
AGTTTGCTTACCAAGGGTTTGACCCTAAAAGGATTGTGCAATTGGTGAAGGAGAGAGGAA
CTGCAAAGGGCAGAGATTGGAAGAAGGATGTTAAAATGATGATCGTTCTGAACCTGGTGA
GAGGCAACAAGCCAGAAAGCATGATGAAGAAGATGTCTGAGAAGGGGGCTGCCATTGTAA
CTCAACTGATCTCCACCTACCAGCTGAAAGAAGGAAATCCTGGGAGAGACACCATCACCT
TGTCTAGAGTTTCCGCCGCTTTCGTGCCATGGACTGTTCAGGCTTTGAAGACCTTGTCAG
AATCTCTGCCTGTTACCGGGACAACAATGGACAGCATTGCTGGAACAACTTATCCTAGGT
GCATGATGCATCCAAGCTTTGCCGGCATTATTGATCTTGAACTTCCAAACAACACTGGTG
CTATGCTGGCTGACGCACATGGACTGTTCATGCTGGAGTTCTCAAAGACCATCAACCCAT
CTCTTAGAACTAAGCAGCCCAATGAGATTGCTGCAACATTTGAGAAGCCCAACATGGCTG
CCATGACTGGAAGATTCTTTACCAGAGATGATAAGAAGAAGCTGCTCATTGCTATCGGGG
TTCTTGATGAAGACTTGGTGCCAAATCCGGCCATTGAGAAGTGTGCTGAGAAGTACAAGG
CTAAGGTTGGGAAGGTTTGAGCTGCCTGGGGGTGG--GGCTAGGGGA------------A
ATTATTGGGATTTAAGGGTGTAATTGGGTGGG----------TAATCAGAGGGGTGGGTA
ATCAGGGGAAACTGGCAGTGTAACTGCGTGTTTTTTGACTCTCTTTTTTGTCTTCTGCCT
AAGGCTTGTCAGAGTTTCTGCTGCAGTGGGCCAGTCACGAGTCCAGAACGTGGACAAAGC
CATGGCCCTGAACTCAGCATTTTCAGCCATAAAGTAATTAAATGACTCTTCTGCACTCAT
CGCAGCCAGCCTGGATGCCTCTGTGTCAGCACTTGGTTGCTTAGAAGGAGCCAACAAA--
----TCATTAGGGGAGAGGGACTGATATATCATCCTGACAACATCTCTAGAAGGGCCCTT
CCGTGTCTTTTGTGCTAGCTTAGCAACCCTTGCAGACTGAATGATGCAGATGTCACGTAT
TATGTCAGCACCAGTTAAATGATAGCAGTTCATCCCAAATTTTGACCCTTCTAGGAGAAT
TTTCCTGTAAATGATTTTGACCTGTTTCTCAATATCACATGACTGGTCACCTGAGGCTTT
CATTAGAAGCTTCAAGAGTTTGTTGGTAGCATATGAGTCAGTCACTGACAAGAATATAAA
ATCTTCAAAGTAAAAGTCTATGTATTCCAACGAAGCAAGTCCTGTAGGCCATCTGAGAGC
ACTGACCAGGTAGTCTCTATTTGATCTCTTAATCTGATGGATTGACTCCTGATACAGCTC
CCTCATGATGGGATTGTACAGGGTGGTACTTTGGAGGTTTATCATTTCTCCACTTAAGAT
GGCTGGGAACTCATTCGTGAGCAGGTAATGGTTAAGGGTGGGTCGTGAGTCAAATACCAC
TGAGTTTTTGTACACTGTGAAAGGAACCTCTCCTTCTGCCAGGCTGAATGGCCCAAGAAG
AGCAGCTTCATTGAGAAAAGA-GTCTACAAAGAACCTTTTCTGTGTTCTGCCCTTCTTCC
TGTCACTAGACCTCTTGCGGAGATATACCACTCTAGAAAGCATTGCTAGTTTG-A-----
TGAGTAGTAGATATTTCGCAAAACGGGAGGTC-TTTGTGAAAACACAAAC
>Arrabida_virus_2008_PT
-------GAGGCCCAAATATGGAAAGAATCCTGAGAAAACAACCAAATCCTGAGGGGAGC
TTAACAATTCATCAGTTGAGACGTTACGAGTCTACGATCTATGATTCCCCAATCCCTGCC
TATGTTATTAAGCATAGCTCAGAAGGGGTGGCGATAGACATAGCAACAGCAGAGTTGGCA
GATGGCCAGTCTGGTTCTACCATCCAGCCCTTTGAGACAATACCAGCCCAAAACCTCACT
TTGTTTAAGCATGATTATACTTTTGGCCATCTTGCTGACACGACTGACAGAAGATTTGTG
GAGGTTTTTGGTGTTCTTGAGAATAGAGCTGATGATGCTGACTTCTTGACTCCTGACATG
ATTATTGAATCAGAGACTGGTCACGTTTATGTGGTGGAGTTCACCACCACAATGGGTGAT
GTCAACTCAGCCGATCTTGCAGCTAGGAATAAGATAGCAAAGTATGAGATTGCCTGTCTA
AATAGGTCAGCAATAAAGCCAATATCTCTGTATGTTATTGCAGTGCATTTTAATGGAGTG
GTTTCCAATCTGGAGCTGTCAGATGACGATGTGAATGAGATTGTTTTTCGATTTAGACTT
GCCAGGGACATCTTTGAGGAACTAAGAGAAATTAACCCAACTCTATTTGATTCCGACGAA
ACTATTAGCAGGCTTGACAGGGAAGTTAATAGCATAATGTCATCGATTAAAATTGATTGG
AAAGTGACTGAGGCAAAGTTCCCAAGCTTCAGAAAACTTCTATTTGATAGGTTCAACCAA
ATGGAAGCAGATAATGATTACATTGCAAGAATTGTGAAGAAGTGCACAGATGAGGCCATA
AAAGGCATTGAAAAGGACAATTACTATACTGACGACATATCAAATGATGAGAGA-ATGCA
GAAAAATTCACACACTGCAACAGCAGAAATCAACAACAAGATTGCCGAGATGATCAGCTA
TGAGTTTCTTAGAGATCCCAATGACCATAAGTCAACAGTTCAGTTTCCCTCATGGATCAC
CCGTGAAGGATCACCTGGGAAAGGTCTAGAACCTTTGAAATCTGTCAGTGTGGAAGGCTC
TCATCCTATGAGTAGAATATGGGCCAAGGTCTGCACCAACGCCACAATTGAGAAGATAGA
CAGGATGAATGATGATCCTGTACAGGAATTGGAGTATGCCATGTCTGGGAGCACAGAAAG
ATCTGTTGAGAGGAACAAATATCACAGAACAGTGTTAACCTTAAGCCAGGATGAGAGGGA
ATATGCAGCAGTATTAGGGGTGTGTGGGAAGAAGAACTCATCTCTTGGAGCTGTTAAGGA
AGCCAGGATAAGGAGCAAAAAGGGATTTTCAATAGAGCATGACATTAGCAGAGTTTCTGA
CTTCTTGAGCTCTGATGATATGTCTA--CTTTGGTGCCATCAGATGGGTTATATAATCCA
CTAAGTAAAGACTTCAACCTGAGAAAGCTAGCAATGGGACTACACCAGCCAACCCTTGTC
CATGCAGATGGACTTACACCAGAAACACTTTCCTGTCATATGGACCTACTGAGTACACCA
GTTGGGAGCTGGTTGCAAATGGTTTCGCTGATTGGTGCAGAGCTATCTGCTTCAGTGAAA
CAGCATGTCAAGCCAAACCAATTCATTGTCAAGAGGCTTATGGATTCAGGTATCTACTTA
CTGATCAAGCCAACTACTTCTAAAGGTCACATATTTGTCTCCTTGGCTGTTGACAAAAAA
GTCCTTGCTGGAGAGCTGGACAACTCAGGAATATTTAAGCCAGGAATTGATTCAGGGGAC
ATGGTTGTCACTGACTTTGTTTCTTTCAAACTGAGCAAGATAACTAATCTCTGTAAGGCT
GCGTCGGTTATGGAAGCATCAATCTGCTTCTGGGCTGAGTGTTATGGATATGAGCCATGG
AAGTTCTTGAAGCATGTGGAGGAAAGAAGATTTAAGGAGGCATGGTTCATGATGAAGCTG
TCGCTACTCACCATGCTGGAAGACAAAGCTACCACAGAAGAACTGCAGACGATGCAGAGA
TATGTGGTCATGGAAGGCTTTGTGTCTCTACCAGAGATTCCTCGTCCACAGAAGATGCTA
TCCAAAGTGCCCAAAGTGCTGAGGTCAGAACTACAAGTATTCCTTGCACAGAGACTTTTC
TCAGCCATTCAGCGCATTGCAAGACAGCCTTTTGCTCTTCACAAGATGGGAAGCACAATA
AGATGGAAAGGGATGTTTAATCCTTTCTCGGGAGACCCAATTGATGAGTTGCAGATACTC
ATCAGCTGCTGTTACAATGGTTATTTTAAAAATAAAGAAGAAGAATCAGAACCGTCAGCC
TTGTCAGCAATGTACAAGAAAATCATAGAGCTTGAACACTTAAGACCACTGGACGACCTG
TACCTAGGGTACAATGATCCAGAGCAGCCCAAAATGCATGAATTCAGCAGGAGTTATCTG
AAGATTCTGTGTGACCATGCAAAAGCTAAGCTCAGAAGGCAGTATGGACGAGGGGTGATG
ACCCAGATAGAGAACAGCATAATAAGAGAAGTCTCCTCAATCACTCTCGAAAGGCTGGCT
ACTCTAAAGGCAACCAGTAATTTTAATGATGGTTGGTATGTCTACAAAGAGGTGAAGGAT
AAGAACTACACAAGAGACAAACTCTTAGTCAAGATGACCAAGTTTGCCCACAGAGGAAAG
ACTCTAGCAATTGAGATGTTTGATGAGTGCATGAACAGGATTGAAGAAAAGGGCTGCATG
GAAATCTGTCTCTTCAAGAAGCAGCAGCATGGAGGTTTGAGGGAAATTTATGTGATGGGG
GCTGATGAGAGAATTGTGCAGTCTGTAATTGAAGCAATAGCTCGCGCAATTGGCAGATTC
TTTGATTCTGACACACTATGCAACCCTACTAACAAGATGAGAATACCAGAGACTCATGGT
CAGAGAGCAAAAAAGAGGTGTGGAAGATCTGTTTGGACTTGTGCAACATCAGATGATGCC
AGGAAGTGGAATCAAGGTCACTTTGTCACTAAGTTTGCCTTGATGCTATGCCAGTTCACT
CCAGAAGAGTGGTGGCCTTTAATTATCAGAGGTTGCTCAATGTTCACCAACAAGTTCATG
ATGATGAATTTGGACTTCCTAAGAATCATTGACAGTCATAAAGAGCTTAATGTAGAGGAT
GACTTTGTCACAAAGCTTTTCAAAGCATATCATGGTGAGACTACTGAGCCGTGGATTGAA
CAAGGGAGGACTTATCTTAAAACAAGTACTGGTATGATGCAAGGAATTCTTCATTTTACT
TCTTCTCTGCTGCACTCTCTACACCAAGAATTTATAAGAACAGCTTCCCTGCAGCTCTTC
ACACAAAGGATGGGTTCAGATGCAGCTTCAAAAGTTGTCTGCGACATGATGCAAGGCTCC
GATGATAGCAGCATGATAATCAGCTTCCCAGCAGATAATGAGAGGATGAGAATGCGGTAC
AAACTGGTTGCTGCAATGTGCTTCAGGATAAAGAAGTCTCTTGGTGTCTATGCGGGGATT
TACCCATCTGAAAAGTCAACCTCGAACACAGACTTTGTAATGGAATACAACTCAGAATTT
TTCTTCCACTCGCAGCATGTTAGGCCTACAGTGAGATGGATTGCTGCATCATGCTCTCTA
CCAGAAGTAGAAACTCTTGTTGCCAGGCAGGAGGAAGCTGCAAACCTTTTAACATCAATA
ACTGAAGGGGGAGGATCTTTCTCACTTGCAGCCATGGTCCAGCAAAGCCAGTGTACTATC
CACTACATGTTGATGGGTCTTGGAGTGAGTGCTCTTTTTGGAGAGTTTGAAAAGGCAATC
TCAAAGTGGCTGGATCCAGGTCTCGGATTCTTCTTGTTTGATAACCCATACTCTGCAGGG
CTTTCAGGGTTTAAATACAACTTGTATAGAGCTATCCTTGGGTCAAGTCTTAAGTCAGTA
TACTCCTTCTTTATGAAAAGAGTTAAAGGTTCGTCAGAGAAAGCCGATGGTATTATCAGT
GAGTCCTGTAGTGTCAGTCCAGGAGGTGCAATAGTGATGAGTTCAACACTAAGATGGGGT
TCTGTTGAGAAATTCAAGAAGTTAAGGAACAGGTTAAATATCCCAGAAGATTGGAGAGAA
ATGATTAATGAGTCTCCGGAAGTATTGTACAGGGCACCTCAGACAGGAACAGAGATAATG
CTACGCATAGCAGAAAAGGTCCATAGCCCAGGAGTTGTCTCATCTCTGAGCACGGGCAAT
GCAGTATGTAAGGTGATGGCATCTTCTGTCTATTTCTTATCTGCGTGCATATTTGAGGAT
GCAGGAAACCAAGAATATAAAGTCATGAACAGTGACAAGTACAGCTTATTGCAGAAGATA
ATCGCCTTTAACCAATTTGAAGAGAGTGATAGCATCAGTCAGGAAGATCTGTTATTTCTC
TTTCCAAACCTGTCAGAATTTGAGGCTTTCGATTCCATCATTTATGATAAGGGGAGCTTC
AATGTGGTTCCACGGGCAAGTCAGAGAGAGGCAACTCAAACCAGGATTGTTGTGTTTGAG
CATCATTCATCAGCTCGTGTTGCCCCAGAGAAATTGGTTAGTGATAAGTGGTTCGGAACA
AGGAAAAGCAAGATCGGCTCAGCAGGCTTCAAGCAGGAGTGGGACAGATTGAAAACAATT
GTGAGGTGGCTAAGAGATGCTCCTTCAGATACATTGGAGAGTTCTCCATTCTCTAATCAT
GTCCAAATCAGAAATTTCTTTGCCAGAATGGAAGGCAAACCACGAGTAATCAAAGTCACA
GGGGCTCCAGTGAAGAAAAGGTCAGGAATGAGTAAGATTGCTATGGCAATACGGGACAAC
TTTTGTAAGGTTGGTTACATCCAAGGCTTAGAAGATGAGGTTGGCCATAGCAGAGCAATG
CAGGTGGAGAAAATTAAGCATTACTTATTCTCAGTACTAATGGGCCCCTATACTGAGAGT
GCTAAGCTGGAATACATAGTGAGGATTTTGAGTGAAGAGCCTCAGGTGGTGTTGAATTAC
AATGACAAGAGGTCAAGAGCAAACACGATCAGCCTACTTCAAAAATTCATCAAGAACGAT
GTGGGTATAGCAGCTCTTATAGAAGACATGAAAGCTGGGATATTTGGTGCCTTCACGAAG
GTACAGCAATTCAGTCAGTCATCTATTAATCATAAGTACTATGGCAAAGGAATCTGGAAA
GGGGTGATGGATGGCTATCAGCTGCAGATAGAAGTAGATGGAAAGGAAGGCATGCCCTCA
TATTTGAGCTCCATAACGATCTCTAACTGCTCAAAACCCTGGGTGCTGACTCAGAGTTTG
AAGGCATGGTGTGAGGACATGCAAGTCTCCAACAGTACTGATCTCTCAAAGAGCCACAAG
AATGCGAATTACTGGATTTATGGTTTTAAGATGTATGGATCATCTTATCCATATGGGTGT
CCCATCTACATAGTTAGGGGTGACATCACAGACCTTGGCTTATTACATGATGATGATATA
GACATTAAAGTGAGACGCAATACAGTTAATCTTTATGTGAGAAGCAAAGATAAGAGACCT
CGTGATCTGCACATCTTATCATACACTCCTTCAGATTCAGACATAAGTTCTGTTAGCTCA
AAACACATCATGGAAGATGAATTCTTTGTGTACAAGGGCCTGTTTTCTGTTGAGCCAACT
AGATCCTGGATGCTCTGTCAGCCACTGCCATGGAAGTTTGTTAGACCAGTAGTGCAACTT
GCTTCTGGCCAGAGAACTGCACCAAAGCAGATTGATACTACAAGACTGAGAGAAATAATC
AGGCTGTGCACAGAATCATCCATCAGGAACAAGATAGGCACAGTTTATAGTCAGACAAGA
CCAGAGAGCTTAATTGAATCAGAACCAATTGATATGAGTGATATGTTTGACATGATGATA
GAAGAAGGCATGGATGAAACTTTTGAGGATCTGGCTGATTTCCTCACAGTTGATGAAGAC
CCTGACTACATGGCAGAGGTAGACTTTGATGAGGAGAGCTTGAACCTCTTTGGACCAGCG
CATTATAAAGAACTTCAGAGTTTGACGATATTAGCACATCCATTAATGGATGGGTTTGTG
ACCAGACTTGTCACACGGTTTGGGAGGGCTAAGATCAGAAGGCTATTAGAAAAATCCATC
ATTACCTCTGACTGTAGAGAGGTTGCTGAGTTACTCTTTTTGGCTCTGGAGAGGGATCCA
TCTCAAATAAAGGATGAGTTGATTCAAGGTGATAGCCCCACTGACGTTCCTGACGACCTT
CTTGGGTAGTGTGTGTGAGAAAAAGTATATTTGTTCATGTTCATGGGTCAACGTTGTGTG
AGTGTTTAGTTGTTTTAGGTTTTGTAAAAATTGGGCGGTCT-------------------
-----------GGTGCT-----------TATGTTTTATGCAAAGTTTATACT---ACTAC
TCTGTTTCGTGCAGGGGGCTCTCTTGAAATATACCATTATTTCAAAAGTGGGGTCTAGCA
CATACAAGAGGGTTTGTTTAAGTCATACTACTGACCTGGACACACTACTAGACATGACCA
GTAGAGAAATGAGCAATATCAAGCTGACTGGAGGATCCTGCAGCTTAGGTGATTTGACAA
AGCCTGATTGCTCACCTGACTTCTTTTCAAACTATGTGGCCAACATCCAGAGTAGCAACA
CCAAAATCACTGGCAAATTCCAGGACATAATTGGAGAAAGAGAAATGGAGGTTACCAATG
ATGTTGTTCCAGATAGTTTTGGTCCTGGGCCACATGACTGCGTTAGTTTTGATAAGAAGC
CATTCTGGTCGGACCTTTTGCCAA---CAAGT-----------GTCAGCAAGGAGGAGCC
AAAGCCTATCA-TTTCCACCCTCTCAGTGCTACCTGCAGCTCCA---------CCTATCA
AGGACTTTAGCCACAAAGTTGTCGAGGCAGAGGAGATGGTCAAAGAAATTGAAGGTGAAT
TGATGAAAGAGAAGGAAAGAAATTCTGCCAAAG---AAGAAGAGGCTCGACAAAGAATGA
GAGAACTGGAAGATGACCTCAGAAAGCAGTGGGCCGCAGAAAGAATGGCCAAGCAGAACA
TGAGCTCTGTACTAGAAAGGGAGAGACAGGAAAAGCAGAGTCTTGAGAGGAGAATGCACG
AGGTTGACAAAAAGCTAAGAGCATCAGAA---------GACAGGGCCCAGAAATACC--A
AGAGAGAGCTGAA----CAAGCTGAGAAGAGCCATTCAAAGCTGCTCTCTAGGAGTGGGG
CTGCGACGACAATGGCAACAGTAGTCTTTACCTCCTTGCTAGCTTCTGGGTTGGCAGTTG
TCACTGAACTAGAGAAGAGGGATACAAACCACTTACTGAATAGACCAGGAAATGGTGTTT
ATATGGCAAACGCAGATTCATTGATTCAGACAGAGTGCACCCTGAATTATGGACAAAGGT
GCTTGGCTTGGGAGCTGCAGATAACACCTGTTAGATACCCATTTTTCACGTCAAATGTTG
ATAAGTATAGCCTTCTCGAATCAATCACTGAAACCCCATCCATACTAGAAAAGAACAATG
AGTCGTGTCAGCTGGCAACTACATCAGGATCACTGAAGACTTGCGCAAAAGAAGCTAGTA
CCATAAAGAAGCATTGCACTGATGATGTCCGTGCTTTCTTCTTCATAAACTCTGTGGGAA
AACTTACAATTGTCCGATGTGCAGACAACCACATTCTGTCAGAGGACTGCAATTTCTGCA
TTAGCAAGGCAAGGAATTCCAATCAGAATATGTTCATGCCAGTACAAGATGCATTCTGTC
AGAGGCAGGGATCTGACACTGCACCCGCAATACGTTACTCAAAAGATATCTGCTCCATTG
GTGCAATAAAGATAAAGCAATGTCACAAGGCAACATCTAAATTCGAGCGGATGGGTTTCA
TTAGTGTTGGGCAAAAGAAGCTATACATTGAAGAGCTCAAATTGCGATACAGACAAGAAT
ATGATCCAGATCAGTTCATGTGCTATAAGATTAAGAGCAGCAGTCCT------CTTAAAT
ATGAAAAAGTGTCCTCCAAGAAATGTAAGGAGGTTGATACTGGTGGAAACCAAAAATGCA
GTGGGGATGAGCACTTTTGCAACAGATACCCCTGCGACACTGCCAATCCTGAAGCACACT
GTTTAACAAGGAAGCACTCAGCCATAGCAGAAGTAAACATCGGAGGTGTTTGGATCAGGC
CAAAATGTGTGGGTTATGAAATGGTCTTGGTGAAGAGAAGTGGTCTCAAATCAGAGGACT
TGTCAATAAGAGATTGCCCTTCATGTCTGTGGGAATGTAAAAAAAGCAGAATCACAATCA
AAACTCATGGGCCCAAAATAGTCTCAGCAACTGCCTGCAGTCACGGGTCATGCAAGAGTG
TAATGCAGAAACCATCCACATTTGTGGAAATACCATACCCTGGAAACAGTGAAATTATCG
GTGGAGACATAGGAGTCCACATGACAGAGAGGGGCTCTCCTTCTAACATCCATGTGAGAA
CACATTGCCCTCCAAGGGACTCATGTGATGTTTCTGACTGTATGTTCTGTGTGCATGGGA
TCTTGAACTACCAATGTCATACTCTAGCCTCTGCCCTGACCATAGCAACTATAGTATCAG
CTGTACTTGTTGTGGTGTACTTCCTACTGGCTAGATCTAAAAGGGCAGTGAAATTCATCA
CTTCTTTATTGATTGTTCCTTTCAAGTGGCTAACTCTTCTCTCTATATGGGTTGTGAAGA
ACTGGAAAAGGAAGATGTCAAAACTGGCCAGGGCAACTAATAATGCTATAGGTTGGGATC
AGGATGTCGAGAGGGGCAGACCTAGAGCTGCAGCAGGACACCAGAATCAAGTTGCCAGGT
ACA------CATTTTATGGTGCCACAATCTTATCATTGATGACCTCAGGACTTTGCTGCA
CCGAGAGTGTGATCGCTGAATCTAACATCATGCAATGCACAACTAGTGACAGTACGACCA
CATGCAAAGCCAGTGGCACAATCATCCTCAGGCTGGGCCCTATTGGGTCAGAAAGCTGCT
TGATTCTAAAAGGGCTGAGAGACAGTGAAAAGCAATTCATATCTATCAGAACAGTCTCCA
GTGAGCTAACATGTAGAGAAGGAGATTCCTTCTGGACATCTTTGTACACTCCAATTTGCC
TAAGCTCCAGACGATGCCACCTCATGGGCGAATGCACAGGGGACAACTGCTTAAAGTGGC
AGGACAACAAAACATCATCTGAATTTACAGGAAGGACACATAGTGAAGTGCTGCATGAAA
ACAAATGCTTCGAGCAAAGTGGAGGCATTGGCTATGGTTGCTTTAATGTCAATCCATCCT
GCCTGATGGTCCACTCTTATTTGAAGCCAATCTATAAGAATGCTTTTAAAGTTTTCCGCT
GTGTTGCCTGGAACCACAGAGTGAAACTTGCCATAACCACACATAAGAAGAGCTTTGATG
TCACCCTAATGGCCATGAGCACTCAGCCTACTGACTGGGGATCAATTGGGCTAATCCTAG
ACTCTGAAGGAATCACAGGCACAAATTCTTACTCCTTCATGAAATACGGAGTAGGGAGTT
TTGCCATTATTGATGAGCCATTTTCAATTGAGCCTAGAAAGGGATTTTTGGGAGAAGTCC
GCTGCCCCACAGAAGAAACTGCTGTGAAAGCGTCACCATCATGCAAGGCTGCTCCACAAA
TCATTGAATACCATCCAGAAATGGACACAGTTGAGTGCATAACGAACATGATGGATCCAA
TGGCCATCTTCAACAGGGGCTCACTTCCACAGGTGAGAGACGGTGTTACATTTGCTCAGT
CAATTGAAAAGAATTCTGTTCAGGCTCTGACTACTGGAGAAATAAAAGCAAGTGTAAGAC
TTGTTCTAGATGACTATGAAGTGGAGTACAAAGTTAGTGAGAATGACTGTGATTCAACTT
TCATCAACATTACAGGTTGCTATTCATGTGATGAGGGTGCAAGATTGTGTGTGAGAATCA
GGACACTGGGTGACTCAATCTACCACTTCACCGACAGTGAGGACATGATGAATGTCATGT
TTAAGGTCAATTCCTCAGTAACTGAGTATTGTACTGTACTGCACTTCTCTAAGCCAGTTG
TCAACTTTGAAGGCAAGTATGACTGTGGGAAGAGCAGAAAGCCAATGATAATTAAGGGCA
CACTTATTGCCATGGCCCCACATGATGATAGAGTTCACAGTGGCGGCTCTTCCATAGTCG
TAAATCCTAAAAGCAAGGGAGTGGACTTCCTAGGCTGGCTATCTGGGCTCAGCTCATGGC
T---TGGGGGACCATTGAAAACAGTCCTCACTGTGCTTGGGTTCCTCATTTTAGGCCTGG
TATTCGTTATTGTTGTTATCTTTTTGGTCAGGGTTGGGATCAGACAAGCATTGCTGAAGA
AAATGAAGTGAAGTGTGGGTAAATCTTGTA----ATCTCTTTAATCTA---TTTTTCTCA
AATTCTATTAGTATAATTAGGGTGTGGGCAATCAGGGGGGGCTAGGCAGC----CAATAA
GTCTGTTAGGAAAAGCTTAAGTTCAAGTCAAGATCAACAACAAATCTGTCA--GATGTTG
AACTGTACCATGGGTTTAATGATCATTTTTATT---------------------------
------------------------------------------------------------
-------------------GCTGACTATT-G-AAAATGTCTGAAGATAACTACAGAACAA
TCGCCCTAGCATTTTTGGACGAGTCTGCAGACTCAACTACCATCAATGCCTGGGTCAATG
AGTTCGCTTACCAAGGGTTTGACCCTAAAAGGATTGTGCAATTGGTGAAAGAGAGAGGGA
CTGCCAAAGGCAGGGATTGGAAAAAAGATGTTAAGATGATGATTGTCCTGAACTTGGTGA
GAGGCAACAAGCCAGAGAGCATGATGAAGAAAATGTCCGAAAAGGGAGCCGCCATTGTCA
CCCAGCTAATCTCCACCTATCAGCTGAAGGAAGGGAATCCTGGTAGGGACACTATCACCT
TATCCAGGGTTTCTGCTGCTTTTGTGCCATGGACCGTTCAAGCTCTGAAGACATTGTCAG
AATCCTTGCCTGTGACTGGGACCACGATGGACAGCATTGCTGGGACAACTTATCCCAGGT
GCATGATGCATCCAAGCTTTGCTGGAATAATTGACCTTGAGCTCCCAAACAATACTGGTG
CTATGCTGGCTGACGCACATGGGCTTTTCATGTTGGAGTTCTCAAAGACCATCAATCCAT
CTCTGAGAACCAAGCAGCCAAATGAGATTGCTGCGACATTTGAGAAACCCAACATGGCTG
CTATGACTGGACGTTTCTTCACTAGAGATGATAAGAAGAAGCTGCTCATTGCCATTGGGG
TTCTCGATGAAGACCTAGTGCCAAACCCGGCCATTGAGAAGTGTGCTGAGAAGTACAAGG
CCAAGGTTGGGAAGGTGTGAGCTGCCTGGGG-TGG--GGTTAGGGGA------------A
ATTATTAGGGATTAGGGGTGTAATTGGGTGGG----------TAATTAGAGGGGAGGGTA
ATCAGGGGAAACTGGCAGTGCAGATGCGTGCTTCTTGACCCTCCTTCTGGACTTCTGTCT
GAGACTAGCTACAGTTTCTGCTGCAGTGGGCCAGTCTCGAGTCCAAAATGTTGATAGGGC
CATGGTCCTGAATTCGACATCTTCAGCCATAAAGTAATTAAATGACTCTTCTGCACTCAT
TTCAGCCAACTTCGGTGCCTCAGTGCTAACACCTGAATGCTTAGGTGAAACCAACAAA--
----TCATTGGGAGAAAGAGATTGGTATATCATCCTGACAACATCTCTTGAGGGGCTCTT
CTGGGTCTTTTGAGCCAACCTGGCAACTCTTGCTGACTGAATGATACAAATGTCACGAAT
TATGTCAGCACCAGTTAGATGGTAACAATTCATTCCAAATTTTGAACCCTCAAGAAGTAT
CTTTCTGTAAATAATTTTGATCTGTTTCTCAATGTCACATGACTGATCACCCGAGGCTTT
CATTAAAAGCTTCAAAAGCTTATTGGTGGCATATGAGTCAGTCACTGATAAGAATATGAA
GTCCTCAAAGTAGAAGTCTATGAATTCCAAAGAGGCAAGTCCTGTGGGCCATCTGAGAGC
ACTAACCAAATAGTCTCTGTTTGATCTCTTGATTTGATGTATGGACTCTTGGTATAACTC
TCTCATGATTGGGTTATACAAAGTGGTGCTTGGGAGGTTTATCATTTCTCCACTCAAGAT
AGCTGGAAACTCATTCTTGATCAAATAGTGATTAAGAGTTGGCCTTGAATCAAACACCAC
TGAGTTCTTATACACTGTGAAAGGGACTTCACCTCCTGCCAAGCTGAATGGTCCAAAAAG
GGCAGCTTCATTAAGAAAAGA-ATCAACAAAGAATCTTTTCTGTAATCTGCCTTTCTTCC
TGTCACTAGACCTCTTGCGAAGATATACCACTCTGGAAAGCATTGCTAGTTTG-A-----
TGAGTAGTAGATATTTCGCAAAACGGGAGGTC-TTTGTGT----------
>Massilia_virus_127_2008_PT
ACACAAAGAGGCCCAAATATGGAAAGAATCCTGAGAAAACAACCAAATCCGGAGGGGAGC
TTAACAATTCATCAATTGAGACGTTATGAGTCTACGATCTATGATTCCCGGACCCCTGCC
TATGTTATTAAACATATCTCAGAAGGGCTGGCGATAGATATAGCAACAGCAGATCTAGCA
GATGAGCAGTCTGGTTCTACTATTCAGCCCTTTGAGACGAGACCAGCCCATAACCTCACT
TTGTTTAAGCATGATTATAGTTTTGGCCATCTAGCTGACACGACTGACAGGAGATTTGTG
GAGGTATTTGGTGTTCTTGAGAATAGAGCTGATGATGCTGACTTCTTGACTCCTGACATG
ATTATTGAATCAGAGACTGGTCATGTTTATGTGGTGGAGTTCACCACTACAATGGGTGAT
GTTAACTCAGCCGATCTTGCAGCTAGGAATAAGATAGCAAAGTATGAGATTGCCTGTCTA
AATAGGTCAGCAATAAAGCCAATATCTCTGTATATTATTGCAGTGCATTTTAATGGAGTG
GTTTCCAATCTGGAGCTGTCAGATGACGATGTGAATGAGATTGTCTTCCGATTTAGACTT
GCCAGGGACATTTTTGAGGAGCTAAGAGAAATTAACCCAACTTTATTTGATTCTGACGAA
ACTATTAGCAGGCTTGACAGGGAAGTTAATAGCATAATGTCATCGATTAAGATTGATTGG
AAAGTGACTGAAGCAAAGTTCCCAAGCTTCAGAAAACTTCTCTTTGATAGGTTCAATCAG
ATGGAGGCAGATAATGATTATATCGCAAGAACTGTGGAGAAGTGCACAGATGAGGCCATA
AAAGGCATTGAAAAGGACAATTACTACACTGACGACATATCAAATGATGAGAGA-ATGCA
GAGAAACTCACACACTGCAACAGCAGAAATCAACAACAAGATTGCCGAGATGATCAGCTA
TGAGTTTCTTAGAGATCCCAATGACCACAAGTCAACAGTTCAGTTTCCCTCATGGATCAC
TCATGAAGGATCACCTGGGAAAGGTCTGGAACCTTTGAAATCTGTCAGTGTGGAGGGCTC
TCATCCTATGAGTAGAATATGGGCCAAGGTCTGCACCAACGCCACGATTGAGAAGATTGA
TAGGATGAATGATGATCCTGTACAAGAATTGGAGTATGCTATATCTGGAAGCACAGAAAG
ATCTGTTGAGAGGAACAAATATCACAGAACAGTATTGACCTTAAACCAGGATGAGAGAGA
ATATGCAGCAGTATTAGGGGTGTGTGGGAAGAAGAACTCATCTCTTGGAGCTGTTAAGGA
GGCCAGGATAAGGAGCAAAAAAGGATTTTCAATAGAGAATGACATTAGCAGAGTTTCTGA
CTTCTTGAGCTCTGATGATATGTCAG--CTTTAATACCATCAGATGGGTTGTATAATCCA
CTAAGTAAAGACTTCAACCTAAGAAAGCTGGCAATGGGACTACACCAGCCAACCCTTGTC
CACGCAGATGGACTGACACCAGAGACACTTTCCTGTCACATGGATCTACTGAGTACACCA
GTTGGGAGCTGGTCACAAATGGTGTCGCTCATTAGTGCAGAGCTATCTGCCTCAGTGAAA
CAGCATGTCAAGCCAAATCAATTCATTGTCAAGAGGCTTATGGATTCAGGCGTTTACTTA
CTGATCAAGCCAGCTACTTCTAAGGGTCATATATTTGTCTCCTTGGCTGTTGACAAAAAA
GTTCTTGCTGGGGAGCTGGACAACTCAGGGATATTTAAGCCAGGAATTGATTCAGGAGAC
ATGGTTGTTACTGACTTTGTTTCTTTCAAACTGAGCAAGATAACTAATCTTTGCAAGGCT
GCATCGGTTATGGAAGCATCAATCTGCTTCTGGGCTGAGTGCTATGGATATGAGCCATGG
AAGTTCTTGAAGCATGTGGAGGAGAGAAGGTTCAAGGAGGCATGGTTCATGATGAAGCTG
TCTCTACTCACCATGCTGGAAGACAAAGCTACCACAGAAGAACTGCAAACAATGCAGAGA
TATGTGGTTATGGAAGGCTTTGTGTCCCTACCTGAGATTCCACGTCCACAGAAGATGCTA
TCTAAAGTGCCCAAAGTGTTGAGGTCAGAACTACAAGTATTCCTTGCACAGAGACTTTTC
TCAGCCATTCAGCGCATTGCAAGACAACCTTTTGCTCTTCATAAGATGGGAAGCACAATA
AGATGGAAAGGGATGTTTAATCCTTTCTCGGGAGACCCAATTGATGAGCTGCAGATACTC
ATCAGCTGCTGTTACAATGGTTACTTTAAAAATAAAGAAGAAGAATCAGAACCATCAGCC
TTGTCAGCAATGTACAAGAAGATCATAGAGCTTGAGCACTTGAGACCGCTGGATGATCTG
TACCTAGGTTACAATGATCCAGAGCAGCCCAAGATGCATGAATTCAGCAGGAGCTATCTG
AAGATTCTGTGCGACCATGCAAAAGCTAAGCTTAGAAGGCAGTATGGACGAGGGGTGATG
ACCCAAATAGAGAACAGCATAATAAGAGAAGTCTCCTCAATCACACTCGAAAGACTAGCC
ACTCTAAAGGCAACTAGTAACTTTAATGATGGTTGGTATGTCTACAAAGAGGTGAAGGAT
AAGAATTACACAAGAGACAAACTCTTAGTCAAGATGACCAAGTTTGCCCACAGGGGAAAG
ACTCTAGCCATTGAGATGTTTGATGAGTGCATGAACAGGATTGAGGAGAAGGGCTGCATG
GAAATCTGCCTCTTTAAGAAGCAACAGCATGGAGGTTTGAGGGAAATTTACGTGATGGGG
GCAGATGAGAGAATTGTGCAGTCTGTAATTGAAGCCATAGCTCGCGCAATTGGCCGATTC
TTTGACTCTGACACACTATGCAACCCTACTAACAAGATGAGAATACCAGAGACTCATGGT
CAAAGAGCAAAAAAGAGGTGTGGAAGGTCTGTCTGGACTTGTGCAACATCCGATGATGCC
TGGAAGTGGAATCAGGGTCACTTTGTTACTAAGTTTGCCTTGATGCTATGCCAGTTCACT
CCAGAAGAATGGTGGCCTTTAATTATCAGAGGTTGCTCAATGTTCACCAACAAGTTCATG
ATGATGAATTTGGACTTCCTAAGAATCATTGACAGTCATAAAGAGCTCAACGTAGAGGAT
GACTTTGTCACTAAGCTTTTCAAAGCATATCATGGTGAGACTACTGAGCCGTGGATTGAA
CAGGGGAGAACTTATCTTAAAACAAGCACTGGTGGAATGCAAGAGATTGTTGATTTTACT
TCTTCTCTGCTGAACTCGTTACACCAAAAGTTTGTAAGAACAGCTTCCCTACAGCTCTTC
ACACAAAGAATGGGTTCAGATGCAGCTTCAAAAGTTGTCTGCGACATGATGCAAGGCTCA
GATGATAGCAGCATGATAATCAGCTTCCCAGCAGATAATGAGAGGATGAGAATGCGGTAC
AAATTGGTTGCTGCAATGTGCTTCAGGATAAAGAAGTCTCTTGGTGTCTATGCGGGAATT
TACCCATCTGAAAAGTCAACCTCGAACACGGACTTTGTGATGGAATATAACTCGGAATTT
TTCTTCCATTCACAGCATGTTAGGCCTACAGTGAGATGGATTGCTGCATCATGCTCTCTA
CCAGAAGTAGAAACTCTTGTTGCCAGGCAGGAGGAGGCTGCAAACCTTTTGACATCAATA
ACTGAAGGAGGAGGGTCCTTCTCACTTGCAGCTATGGTTCAGCAAAGCCAGTGTACTATT
CATTACATGTTGATGGGTCTTGGAGTGAGTGCTCTTTTTGGAGAGTTTGAGAAGGCAATC
TCCAAGTGGCTGGATCCAGGTCTTGGATTCTTCTTGTTTGACAACCCATACTCTGCAGGG
CTTTCAGGGTTTAAGTACAACTTGTACAGAGCCATCCTTGGATCAAGTCTTAAGTCAGTA
TACTCCTTCTTCATGAAAAGGGTTAAAGGCTCGTCAGAGAGAGCTGATGGTATTATCAGT
GAGTCCTGTGGTGTCAGCCCAGGAGGTGCAATAGTGATGAGTTCAACACTAAGATGGGGT
TCTGTTGAGAAATTCAAGAGGTTGAGGAACAGATTGAATATCCCAGAGGATTGGAGAGAA
ATGATTAATGAGTCTCCGGAAGTATTATACAGAGCACCTCAGACGGGAACAGAGATAATG
CTACGCATAGCAGAAAAGGTCCATAGCCCAGGAGTTGTCTCATCTCTGAGCACAGGCAAT
GCAGTATGTAAGGTGATGGCATCCTCTGTTTATTTCTTATCTGCATGCATATTTGAAGAT
GCGGGAAATCAAGAATATAAAGTCATGAATAGTGACAAGTACAGCTTACTGCAGAAGATA
ATTGCTTTCAACCAATTTGAAGAGAGTGATAGCATCAGTCAGGAGGATCTGTTGTTTCTC
TTTCCAAACCTGTCAGAATTTGAGGCTTTCGATTCTATCATTTTTGATAAGGGGAGCTTT
AATGTGGTCCCACGGGCAAGCCAAAGAGAAGCAACTCAAACCAGGATTGTCGTATTTGAG
CATCATTCATCAGCTCGTGTTGCTCCAGAGAAATTGGTTAGTGATAAGTGGTTCGGAACA
AGGAAAAGCAAGATTGGCTCAGCAGGCTTCAAGCAGGAGTGGGACAGGTTGAAAACAATT
GTGAGGTCGCTGAGAGATGCTCCTTCAGATACATTGGAGAGTTCTCCATTCTCTAATCAT
GTCCAAGTCAGAAATTTCTTCGCCAGAATGGAAGGCAAACCAAGAGTAATCAAAGTCACA
GGGGCTCCAGTGAAGAAAAGGTCAGGGATGAGTAAGATTGCTATGGCAATACGAGACAAC
TTTTGCAAGGTTGGTTATATCCAAGGCTTGGAAGATGAGGTTGGCCATAGTAGAGCAATG
CAGGTGGAGAAAATTAAGCATTACTTATTCTCAGTGCTAATGGGCCCCTATACTGAGAGT
GCTAAGCTGGAATACATAGTGAGGATTTTGAGTGAAGAGCCTCAGGTGGTATTGAATTAT
AATGACAAGAGGTCAAGAGCAAACACGATCAGCCTACTTCAAAGATTCATCAAGAATGAT
GTGGGTATAGCAGCTCTTATAGAGGATATGAAAGCTGGGATATTTGGTGCCTTCACGAAG
GTACAGCAGTTCAGTCAGTCTTCTATCAATCATAAGTACTATGGCAAAGGGATCTGGAAA
GGGGTAATGGATGGCTATCAGCTGCGGATAGAAGTAGATGGGAAGGAAGGTATGCCCTCA
TATTTGAGCTCCATAACGATATCTAACTGCTCAAAACCCTGGGTGCTGACTCAGAGTTTG
AAGGCATGGTGTGAGGACATGCAAGTCTCCAACAGTACTGATCTCTCAAAAAGCCACAAG
AATGCAAATTACTGGATATGTGGCTTTAAGATGTATGGATCATCTTATCCATATGGGTGT
CCAATTTACATAGTCAGGGGCGACATCACAGACCTTGGCTTATTACATGATGATGATATA
GACATTAAAGTGAGACGCAACACAATTAATCTTTATGTGAGGAGCAAAGATAAGAGACCT
CGAGATCTACACATCTTATCATACACTCCTTCAGATTCAGATATAAGCTCAGTTAGCTCG
AAACACATCATGGAAGATGAATTCTTTGTGTACAGGGGCCTGTTTTCTGTTGAGCCAACA
AGATCCTGGATGCTCTGTCAGCCACTGCCATGGAAGTTCATTAGACCAGTAGTGCAACTC
GCTTCTGGCCAGAGAACTGCACCAAAACAGATTGATACTACCAGACTGCGAGAAATACTG
AGGCTGTGCACAGAATCGTCCATCAGGAACAAGATAGGCACAGTTTACAGCCAGACAAGA
CCAGAGAGCTTAATTGAGTCAGAACCAATCGATATGAGTGATATGTTCGACATGATGATA
GAAGAAGGCATGGATGAAACTTTTGAGGATCTGGCTGATTTTCTCACAGTTGATGAAGAC
CCTGACTACATGGCAGAGGTTGACTTTGATGAGGAGAGCTTGAACCTCTTTGGACCAGCG
CATTATAAAGAACTTCAGAGTCTGACAATATTAGCACATCCACTAATGGATGGGTTTGTG
ACCAGACTTGTCACACGGTTCGGGAGGGCTAAGATCAGGAGGCTATTAGAAAAATCAATC
ATTACCTCTGACTGCAGAGAGGTTGCTGAGTTGCTCATTTTGGCTCTGGAGAGGGATCCA
TCTCAAATAAAGGATGAGTTGACTCAAGGTGATAGCCCCACTGACGTTCCTGACGACCTT
CTTGGGTAGTGCATGTGCGGAAAAGTATATTTGTTCGTGTTCATGGGTCAACGTTGTGTG
AGTGTTTAGTTGTTTTAGGTTTTGTAAAAATTGGTCTGTCTTTGTGT-------------
ACACAGAGAAAGGTGCA-----------TATGTTTTATGCGAAGTTTGTAAT---AAGCC
TCTGCTTAGAGCCAGGCTTTTCTTTGAAATATACAATTATTTCAAAGTCAGGGTCTGGTA
CTATCAGACAAATCTGCTTAAGTCATTCGACGGACATTGATAAGGTCTTGGAGCTTTCCA
GTGGGGAGATGAACACAATTGGCATCCTGGGAGGCCTCTGCACATTTGGTGAACTTAAGA
GAGAAGACTGTTCTCCAGATGTGTTCTCTAATTATGTTGCAAATATGTATGGGACTGCTC
ACCCTTCAAGCTGCAAATTCGTGGACATAACAGGGGACAGGAGCATTGAAGTTCTAAATG
ATGCTGTTCCAGACAGCTTCACACCAGGAGCCCACAATTGCAGTAGCTTCGAAAAGAAAC
CATTCTGGACTGACCTGATTCCTG---CTAAG-----------AACAGCT---------C
AGGAGCCATAC-CTTCTGTGGTTTCAGTTTTACCTTCTGTAGCT---------GAACATG
A---TTTTAATCTCAAAGTGAAGGAGGCCAATGATAAATTAGAAGTGATTCAAAGAGA--
-GCTTGCAGCAGAGAAGGCACGCTCAGGAAGGCTAGAAGATGAGGCACGCGCTAAGATGA
AGGCTTTAGAAGATGAGCTAAGGAATGGATGGCTAGCTGAACGGGAAGCCAAAGAACTGG
CCAAGTCAGCGCTTGAAAAGGAACGGATCAACAAATTAGAGGTGGAAAGAAAGCTGCACG
ATCTGGGAAAGAAGTTACGACAATCAGAAGACGATGTTGAGAAAATGAGGGTACATCATA
AGAAGGGGAGGAAGGAGTCGGACGAGGAGATGAAAATTGCAAGAACAACTGCTCCTAGTG
TATCCACAACTCTGGCCACTGTTGTTTTCACATCTCTGCTAGCCACAGGACTCGCAGCTA
TTGAGCCAATTGAGGATAGAAATGTTAACCACATATTGAATAGGCCAGGATCAGGAGTAT
ACATGGCTTCACCAA---CTCTCACCCAAAATGAGTGCTCTCTTGATTACGGAAAAGAAT
GCAAGGCCTGGGAATTGCAAGTTAGCCCACTACACTACCCATTCTTCACCTCTAATGTGG
ACAAGTATACCTTTTTAGAGTCCATCACTCTATTGCCTCCTATTCTACTTATTAACAATG
AGTTTTGTGAACTGACCACTAGTTCTGGCCCACTAAAACAATGCCAGAAAGAATCCAGCT
TGATAAAGAAATGCTGTACTGAAGATGCTAGGGCTTACTTTTTCATTGACTTAGAAGGTA
AACTATCGATTGTTCACTGTTCAAACAACCAGGTGCTCTCGGAAGACTGTAACTTCTGTG
TGACAAAGTCAGGAGGGGTCAGCCACAAGATCTTCATGCCTATACAAGATGCATTTTGCC
AAAAGGGTGGGTCTGAATCCATTCCTGTTGTCAGATACTCCAAAGACATTTGCTCAATAG
GACTGTCCAAGGTGAAGAGTTGTCACAAAAGTACATCTAGGTATGAGAGAATGGGATTTA
TTGTTGCAGGCAAGAAAAAACTGTACATAGAGGATTTGAAAATGAGATATCGACAAGAAT
ATGATGAGGATCAGTTCTTCTGCTATAAAGTGAATAAGACATCTCCA------TTGGAAT
ATGGCAAAGAGTCCCCTTCAAAATGTAAGGGAGTTGGCTCAAATGA---GCAGAAATGTA
ATGGAGATGAATACTTTTGCAACAGGTACCCTTGTGAAACTAATAGTCCAGAGGCTCACT
GCTCTCTGAGAAGACATGCTGCAGTTGTTGAGGTTTATGTTGGAGGGGCATGGATAAAGC
CTAAGTGTGTGGGTTATGAGAAGGTACTGGTCAAGCGTGGAGGACTCAAGACTGAGGATC
TCTCTGTTAGAGAATGCACAAGCTGTCTTTGGGAGTGTGAAAAGAATAAAATTGTGATAA
AGACTCATGGACCCAAAATTGTCTCTGCTACAGCCTGTGGAGGTCGCTCTTGGAAAAGTG
TGATGCAAAAACCATCAACTTTCCTTGATCTCCCATACCCTGGCAATAGTGAGATTATTG
GTGGGGACAGAGGAAACCATCTGAGCGAGCGAGGATCTCCATACAACATTCACAGCACTA
TACATTCTCCACCAGAAGACTCTCGTGATGCTTCAGATTGTATATACTGTAGACATGGCC
TATTAAATTATCAGAGCCATAGCGTAGAATCAGCGATCCTTCTGTCAACAGTAGTTGCTA
CTATTCTGGCACTCACTGGGGTGGTCTTGTCCAGATCAAAATCTGCCGTAAGGTTTCTAG
CATCTGCAGTCGCTGTCCCATTCAGATGGGTGTCCCTACTGGTTGTTTGGGTGATGAAAA
AATGGAAGGCGAGAGTTGCAACCGCTATTAGGGCCACAAACAATGCTATAGGCTGGGACA
ACGGCCTTGAGCAGGCCAGAGTGGAGAATGCAGCAAGGAGACAACAGACAGCAGGCAGGT
GGAGGT---CGCTAGATGCGTCTACCATTTTATCCGTCTTGAGCACAGGATTATGCTGCA
CTGAAAGCCTGATTGCTGAGTCTAGTATCATGCAATGCACCACAGGAGAAGGTTCAACAA
CCTGCAAGGCAACAGGAACAGTGGTATTAAAACTGGGGCCAATAGGTTCTGAGTCCTGCT
TAATCCTTAAAGGCCTTAGAGACAATGAGAGGCAGTTTATTTCCATTAAGACTATTTCGA
GTGAGCTAACTTGTAGAGAAGGGGAGTCATTTTGGACACCGTTATACACCCCAGTATGCT
TGAGCTCAAGACGATGCCATTTAATGGGTGAATGTACAGGAGACATGTGCCTTAAATGGA
AATCTAACAAAACTTCTTCTGAATTCACTGGGAAGACACACAGTGAGGTCATTCATGAGA
ACAAGTGTTTTGAACAGAGTGGAGGAATAGGTTATATGTGCTTTAATGTGAACCCTTCTT
GCTTGATGGTGCACTCATATCTTAAACCCATCTACAAAAATGCTTTTAAGGTTTTCAGAT
GCATAGCCTGGAACCACAGGGTGCGTCTTGGCATAACAACGCATAAGAGAAAGTTTGAAG
TCACCCTGATGGCCATGAGCACACAGCAGGCTGACTGGGGCTCCATTGGTTTAATTCTGG
ATTCTGAAGGGATATCAGGGACAAACTCCTACTCTTTTATGAAGCATGGGCTAGGGAGCT
ATGCCATAATTGACGAGCCATACTCTGTGGAACCAAGAAAAGGCTACCTGGGTGAGGTGA
GATGTCCAACTGAAGAGACAGCCATCAAAGCATCACCTTCATGCAAAGTTGCCCCAGGGT
TGGTAGAGTATCAGCCAGAGATGGACACACTTGAATGTACAACCAACATGATGGACCCAA
TGGCAATCTTCAACAGGGGATCATTACCCCAGGTGAGAGGGGGGTGGACTTTCTCGCAAT
CCATAGAAAAAAATTCACGACAGGCTCTAAACACAGGGGCGATTAATGCCAGTGTGAGAC
ATGTTCTAGATGAATATGAGTTTGACTACAAAGTGAAAACTAACGACTGTGATTCTACAT
TTGTGAATATTACAGGGTGCTATTCCTGCGATGAAGGTGCAAGGCTGTGTGTGAAAGTAA
GGACATCAAGTGAAGCAATATACCACTTTACTGACTCAGGCTACAACATAAATGTGCTGT
TCAAAGTGGAATCTGGTGTGCATGATCACTGCACTATTCTACACTTCTCAAAACCTGTTA
TCAGCATTGAAGGGAAGTATGATTGTGGAAAAAACAAGAAGCCCATGCTGATCAAAGGAA
CACTAATAGCCATGGCTCCTCATGATGACAGAGTGGTTAGCGGAGGCTCTTCCACTGTCG
TTAATCCCAAAGGCCAAGGAGTGGATTTCTTGGGCTGGCTATCTCGGTTAAGTTCCTGGT
TCGGTGGAGGTCCTCTGAAGACATTTTTAATGGTAACGGGATTCCTTATGACTGGGGTGA
TCGGTGGTATAGTTACTATCATCCTGATACGAATAGTGCTACAACAGGCACTAGCCAAGA
AAGTTAAGTAACATTGG-AGAG---TGACAC---AAGTTTAAAAGTAA---ACGTAATTT
AAGCA----AT---AAGTAGGGTTAAGG----GGGTGGGGAACAGGCAGC----CAGTAT
GTCTTTAGGATGTGCCTCCGGTGTGTGTGTAGCACAACAATAAATCCTATTT-GTTGAAT
GAACATGTTGTGTGGGTTGACGGGTTTTTTTAT-TACGATAAAGCACCGGTCTTTGTGTA
---------------------------------------------------------ACA
CAGAGATTCCCGTGTATTAGCTGACTATTAA-AAAATGTCTGAGGACAACTACAGAACAA
TCGCCCTATCGTTTTTGGACGAGACTGCAGTCTCAACTAGCATTAATGCCTGCGTCAATG
AGTTTGCTTACCAAGGATTCGACCCTAAGAGGATTGTGCAATTGGTGAAGGAGAGAGGAA
CTGCAAAGGGCAGAGACTGGAAGAAGGATGTCAAGATGATGATCGTTCTGAACTTGGTGA
GAGGCAACAAGCCGGAAAGCATGATGAAGAAGATGTCTGAGAAAGGGGCTGCCATTGTAA
CTCAGCTAATTTCCACCTATCAGCTGAAGGAGGGGAATCCTGGGAGAGACACCATTACCT
TGTCCAGAGTCTCCGCTGCTTTTGTGCCATGGACTGTTCAGGCTTTGAAGACCTTGTCAG
AATCTTTGCCTGTGACCGGGACAACAATGGACAGCATTGCTGGGACAACCTATCCTAGGT
GCATGATGCATCCAAGCTTTGCAGGCATAATTGATCTTGAGCTTCCTAACAACACTGGTG
CTATGCTTGCTGACGCACATGGGCTGTTCATGCTGGAGTTCTCAAAGACCATTAACCCAT
CTCTGAGGACCAAGCAGCCTAATGAGATTGCTGCAACATTTGAGAAGCCCAACATGGCTG
CCATGACTGGACGATTCTTCACCAGAGATGACAAGAAAAAGCTACTCATTGCTATCGGGG
TTCTCGATGAAGACTTGGTGCCAAATCCAGCCATTGAAAAGTGTGCTGAGAAGTACAAGG
CCAAAGTTGGAAAGGTTTGAGCTGCCTGGGGTTGG--GGTTAGGGGA------------A
ATTATTGGGGTTTAGGGGTTTAATTGGGTGGG----------TAATTAGAGGGGTGGGTA
ATCAGGGGAAACTGGCAGTGCAACTGCGTGCTTCTTGACCCT-CTTTTTGATTTCTGCCC
AAGGCTTGTCAAGGTTTCTGCTGCAGTAGGCCAGTCACGAGTCCAAAATGTAGATAAAGC
CATGGCCCTAAACTCAACATTTTCAGCCATGAAGTAATCAAATGACTCTTCTGCACTCAT
TCCAGCCAGCTTAGATGCCTCAGTGTCAACACCTGGTTGCTTAGGTGGTACCAGCAAA--
----TCATTAGGAGAAAGAGACTGATATATCATTCTGACAACATCTCTTGAAGGGCTCTT
CCGTGTCTTTTGCGATAGCTTAGCAACTCTTGCAGACTGGATAATGCAGATGTCACGTAT
TATATCAGCACCAGTTAAATGGTAGCAGTTCATCCCAAACTTTGACCCTTCTAGGAGTAT
TTTCCTGTATATAATTTTGATCTGTTTCTCTATGTCACATGATTGGTCGCCTGATGCTTT
CATTAAAAGCTTTAAGAGTTTATTGGTAGCATATGAGTCAGTCACTGATAAAAATATGAA
GTCCTCAAAGTAGAAATCGATGAATTCCAAAGAGGCAAGTCCTGTGGGCCATCTGAGAGC
ACTAACCAAATAGTCTCTACTTGATCTCTTAATCTGATGGATTGACTCCTGATACAGTTC
TCTCATAATGGGGTTGTACAGGGTGGTGCTTTGAAGACTAATCATTTCTCCACTCAAGAT
GGCTGGAAACTCATTCTTAAGCAGATAGTGGTTAAGGGTAGGTCGTGAGTCAAATACCAC
TGAGTTCTTAGACACTGTGGAGGGGACCTCTCTTCCTGCCAGGCTGATTGGACCAAAGAG
AGCAGTTTCATTGAGAAAAGA-GTCCACACAGTACCTTCTCTGTGTCCTGCCCTTCCTCG
TGTCACTAGTCCTCTTGCGGAGATATACGACTCTAGAAAACATTGCTAGTTTG-A-----
TAAGTAGTAGATGTTTCGCAAGACGGGAGTCCTTTTGTGT----------
>Massilia_virus_130_2008_PT
ACACAAAGAGGCCCAAATATGGAAAGAATCCTGAGAAAACAACCAAATCCGGAGGGGAGC
TTAACAATTCATCAGTTGAGACGTTATGAGTCTACGATCTATGATTCCCGGATCCCTGCC
TATGTTATTAAACATATCTCAGAAGGGGTGGCGATAGACATAGCAACAGCAGATCTAGCA
GATGAGCAGTCTGGTTCTACTATTCAGCCCTTTGAGACGAGACCAGCCCACAACCTCACT
TTGTTTAAGCATGATTATACTTTTGGCCATCTAGCTGACACGACTGACAGGAGATTTGTG
GAGGTATTTGGTGTTCTTGAGAATAGAGCTGATGATGCTGACTTCTTGACTCCTGACATG
ATCATTGAATCAGAGACTGGTCATGTTTATGTGGTGGAGTTCACAACTACAATGGGTGAT
GCCAACTCAGCCGATCTTGCAGCTAGGAATAAGATAGCAAAGTATGAGATTGCCTGTCTA
AATAGGTCAGCAATAAAGCCAATATCTCTGTATGTTATTGCAGTGCATTTTAATGGAGTG
GTTTCCAATCTGGAGCTGTCAGATGACGATGTGAATGAAATTGTCTTCCGATTTAGACTT
GCCAGGGACATATTTGAGGAACTAAGAGAAATCAACCCAACTTTATTTGATTCTGACGAG
ACTATTAGCAGGCTTGACAGGGAGGTTAATAGCATAATGTCATCAATCAAAATTGATTGG
AAAGTGACTGAGGCAAAGTTTCCAAGCTTCAGAAAACTTCTCTTTGATAGGTTCAATCAG
ATGGAAGCAGATAATGAATACATTACAAGAATTGTGAAGAAGTGCACAGATGAGGCCATA
AGAGGCATTGAAAGGGACAATTACTACACTGACGACATATCAAATGATGAGAGA-ATGCA
GAAGAACTCACAAACTGCAACAGCAGAAATCAACAACAAGATTGCCGAGATGATCAGCTA
TGAGTTTCTTAGAGATCCCAATGACCACAAGTCAACAGTTCAGTTTCCCTCATGGATCAC
TCATGAAGGATCACCTGGGAAAGGTCTGGAACCTTTGAAATCTGTCAGTGTGGAGGGCTC
CCATCCTATGAGTAGAATATGGGCCAAGGTCTGCACCAACGCCACAATTGAGAAGATTGA
CAGGATGAATGATGATCCTGTACAAGAACTGGAGTATGCCATGTCTGGGAGCACAGAAAG
ATCTGTTGAGAGGAACAAATATCACAGAACAGTATTGACCTTAAATCAGGATGAGAGAGA
ATATGCAGCAGTATTAGGGGTGTGTGGGAAGAAGAACTCATCTCTTGGAGCTGTTAAGGA
AGCCAGGATAAGGAGCAAAAAAGGATTTTCAATAGAGCATGACATTAGCAGAGTTTCTGA
CTTCTTGAGCTCTGATGATATGTCAG--CTTTAATACCATCAGATGGGTTGTATAATCCA
CTAAGTAAAGACTTCAACCTACGAAAGCTGGCAATGGGACTACACCAGCCAACCCTTGTC
CATGCAGATGGACTGACACCAGAAACACTTTCCTGTCACATGGATCTACTGAGCACACCA
GTTGGGAGCTGGTCACAAATGGTGTCGCTCATTAGTGCAGAGCTATCTGCCTCAGTGAAA
CAGCATGTCAAGCAAAACCAGTTCATTGTCAAGAGGCTTATGGATTCAGGCGTTTACTTA
CTGATCAAGCCAGCTACTTCTAAGGGTCATATATTTGTCTCCTTGGCTGTTGACAAAAAA
GTTCTTGCTGGGGAGCTGGACAACTCAGGAATATTTAAGCCAGGAATTGATTCAGGAGAC
ATGGTTGTTACTGACTTTGTTTCTTTCAAACTGAGCAAGATAACTAATCTTTGCAAGGCT
GCGTCGGTTATGGAGGCATCAATCTGCTTTTGGGCTGAGTGCTATGGATATGAGCCATGG
AAGTTCCTGAAGCATGTGGAAGAAAGAAGATTCAAGGAGGCATGGTTCATGATGAAGCTG
TCGCTACTCACCATGCTGGAGGACAAAGCTACGACAGAAGAACTACAGACAATGCAGAGA
TATGTGGTTATGGAAGGCTTTGTGTCCCTACCTGAGATTCCACGTCCACAGAAGATGCTA
TCTAAAGTGCCCAAAGTATTGAGGTCAGAACTACAAGTATTCCTTGCACAGAGACTTTTC
TCAGCCATTCAGCGCATTGCAAGACAGCCTTTTGCTCTTCATAAGATGGGAAGCACAATA
AGATGGAAAGGGATGTTTAATCCTTTCTCGGGAGACCCAATTGATGAGCTGCAGATACTC
ATCAGCTGCTGTTACAATGGTTACTTTAAAAATAAAGAAGAAGAATCAGAACCGTCAGCC
TTGTCAGCAATGTACAAGAAGATCATAGAGCTTGAGCACTTGAGACCGCTGGATGATCTG
TACCTAGGGTACAATGACCCAGAGCAGCCAAAAATGCATGAATTCAGCAGGAGTTATCTG
AAGATTCTGTGTGACCATGCAAAAGCTAAGCTCAGAAGGCAGTATGGACGAGGGGTGATG
ACCCAAATAGAGAACAGCATAATAAGAGAAGTCTCCTCTATCACTCTCGAAAGACTGGCT
ACTCTAAAGGCAACTAGTAATTTTAATGATGGCTGGTATGTCTATAAAGAGGTGAAGGAT
AAGAATTACACAAGAGACAAACTCTTAGTCAAGATGACCAAGTTTGCCCACAGGGGAAAG
ACTCTAGCTATTGAGATGTTTGATGAGTGCATGAACAGGATTGAGGAGAAGGGCTGCATG
GAAATCTGCCTCTTCAAGAAGCAACAGCATGGAGGTTTGAGGGAAATTTATGTGATGGGG
GCTGATGAGAGAATTGTGCAGTCTGTAATTGAAGCAATAGCTCGCGCAATTGGCCGATTC
TTTGACTCTGACACACTATGCAACCCTACTAACAAGATGAGAATACCAGAGACTCATGGT
CAGAGAGCAAAAAAGAGGTGTGGAAGGTCTGTTTGGACTTGTGCAACATCAGATGATGCC
AGGAAGTGGAATCAAGGCCACTTTGTCACTAAGTTTGCCTTGATGCTATGCCAGTTCACT
CCAGAAGAATGGTGGCCTTTAATTATCAGAGGTTGTTCAATGTTCACCAACAAGTTCATG
ATGATGAATTTAGACTTCCTAAGAATCATTGACAGTCATAAAGAGCTCAACGTAGAGGAT
GACTTTGTCACTAAGCTTTTCAAAGCATATCATGGTGAGACTACTGAGCCGTGGATTGAA
CAGGGGAGAACTTATCTTAAAACGAGCACTGGTGGAATGCAAGGGATTGTTGATTTTACT
TCTTCTCTGCTGAACTCTTTACACCAAAAGTTTGTAAGAACAGCTTCCTTACAGCTCTTC
ACACAAAGAATGGGTTCAGATGCAGCTTCAAAAGTTGTCTGCGACATGATGCAAGGCTCA
GATGACTGCAGCATGATAATCAGCTTCCCAGCAGATAATGAGAGGATGAGAATGCGGTAC
AAACTGGTTGCTGCAATGTGCTTCAGGATAAAGAAGTCTCTAGGTGTCTATGCAGGAATT
TACCCATCTGAAAAGTCAACCTCGAACACGGACTTTGTAATGGAATACAACTCAGAATTT
TTCTTCCACTCACAGCATGTTAGGCCAACAGTGAGATGGATTGCTGCATCATGCTCTCTA
CCAGAAGTAGAAACTCTTGTTGCCAGGCAGGAGGAAGCTGCAAACCTTTTAACATCAATA
ACTGAAGGAGGAGGGTCCTTCTCACTTGCAGCTATGGTTCAGCAAAGCCAGTGTACTATC
CATTACATGTTGATGGGTCTTGGAGTGAGTGCTCTTTTTGGAGAGTTTGAAAAGGCAATC
TCAAAGTGGCTAGATCCAGGTCTTGGGTTCTTCTTGTTTGATAACCCATACTCTGCAGGG
CTTTCAGGGTTTAAGTATAACTTGTACAGAGCTATCCTTGGGTCAAGTCTTAAGTCGGTA
TACTCCTTCTTCATGAAAAGGGTTAAAGGCTCGTCAGAAAAAGCTGATGGTATTATCAGT
GAGTCTTGTAGTGTCAGCCCAGGAGGTGCAATAGTGATGAGTTCAACTCTAAGATGGGGT
TCTGTTGAGAAATTCAAGAAGCTGAGGAATAGGTTGAATATCCCAGAGGATTGGAGAGAA
ATGATTAATGAGTCTCCGGAAGTATTATACAGGGCACCTCAGACAGGAACAGAGATAATG
CTACGCATAGCAGAGAAGGTCCATAGCCCAGGAGTTGTCTCATCTCTGAGTACAGGCAAT
GCAGTGTGCAAGGTGATGGCATCCTCTGTTTATTTCTTATCTGCGTGCATATTTGAAGAT
GCGGGGAACCAGGAATATAAGGTCATGAACAGTGACAAGTACAGCTTATTGCAGAAGATA
ATTGCTTTCAACCAATTTGAAGAGAGTGATAGCATTAGTCAGGAAGATCTGTTGTTTCTC
TTTCCAAACCTGTCAGAATTTGAGGCTTTCGATTCCATCATTTATGATAAGGGGGGCTTT
AATGTAGTTCCACGGGCAAGCCAAAGAGAAGCAACTCAAACCAGGATTGTCGTGTTTGAG
CATCATTCATCAGCTCGTGTTGCTCCCGAGAAATTGGTTAGTGATAAGTGGTTCGGAACA
AGGAAAAGCAAGATTGGCTCAGCAGGCTTCAAGCAGGAGTGGGACAGGCTGAAAACAATT
GTGAGGTGGCTGAGAGATGCTCCTTCAGATACGTTGGAGAGTTCTCCATTCTCCAATCAT
GTCCAAATCAGGAATTTCTTCGCCAGAATGGAAGGCAAACCACGAGTAATCAAAGTCACA
GGGGCTCCAGTGAAGAAAAGATCAGGAATGAGTAAGATTGCTATGGCAATACGAGACAAC
TTTTGTAAGGTTGGTTATATCCAAGGCTTGGAAGATGAGGTTGGCCATAGCAGAGCAATG
CAGGTGGAGAAAATTAAGCATTACTTATTCTCAGTACTAATGGGCCCCTATACTGAGAGT
GCTAAGCTGGAATACATAGTGAGGATTTTGAGTGAAGAGCCTCAGGTGGTGTTGAATTAT
AATGACAAGAGATCAAGAGCAAACACGATCAGCCTACTTCAAAGATTCATCAAGAACGAT
GTGGGTATAGCAGCTCTTATAGAAGATATGAAAGCTGGGATATTTGGTGCCTTCACGAAG
GTACAGCAATTCAGTCAGTCATCTATCAATCATAAGTACTATGGCAAAGGGATCTGGAAA
GGGATAATGGATGGCTATCAGCTGCGGATAGAAGTAGATGGGAAGGAAGGTATGCCCTCA
TATTTGAGCTCCATAACGATATCTAACTGCTCAAAACCCTGGGTGCTGACTCAGAGTCTG
AAGGCATGGTGTGAGGACATGCAAGTCTCTAACAGTACTGATCTCTCAAAAAGCCACAAG
AATGCAAATTACTGGATATGTGGCTTTAAGATGTATGGATCATCTTATCCATATGGGTGT
CCAATTTACATAGTCAGGGGTGACATCACAGACCTTGGCTTATTACATGATGATGATATA
GACATTAAAGTGAGACGCAACACAATTAATCTTTATGTGAGGAGCAAAGATAAGAGACCT
CGAGATCTACACATCTTATCATACACTCCTTCAGATTCAGATATAAGCTCAGTTAGCTCA
AAACACATCATGGAAGATGAATTCTTTGTGTACAGGGGCCTATTTTCTGTTGAGCCAACG
AGACCCTGGATGCTCTGTCAGCCACTGCCATGGAAGTTCATTAGACCAGTAGTGCAACTC
GCTTCTGGCCAGAGAACTGCACCAAAACAGATTGATACTACCAGACTGCGAGAAATACTG
AGGCTGTGCACAGAATCATCCATCAGGAATAAGATAGGCACAGTTTACAGCCAGACGAGA
CCAGAGAGCTTAATTGAGTCAGAACCAATTGATATGAGTGATATGTTTGACATGATGATA
GAAGAAGGCATGGATGAAACTTTTGAGGATCTGGCTGATTTTCTCACAGTTGATGAAGAC
CCTGACTACATGGCAGAGGTTGACTTTGATGAGGAGAGCTTGAACCTCTTTGGACCAGCG
CATTATAAAGAACTTCAGAGTCTGACAATATTAGCACATCCACTAATGGATGGGTTTGTG
ACCAGACTTGTCACACGGTTCGGGAGGGCTAAGATCAGAAGGCTATTAGAAAAATCAATC
ATTACCTCTGACTGTAGAGAGGTTGCTGAGTTGCTCTTTTTGGCTCTGGAGAGGGATCCA
TCTCAAATAAAGGATGAGTTGATTCAAGGTGATAGCCCCACTGACGTTCCTGACGACCTT
CTTGGGTAGTGCGTGTGAGAAAAAGTATATTTGTTCGTGTTCATGGGTCAACGTTGTGTG
AGTGTTTAGTTGTTTTAGGTTTTGTAAGAATTGGTCTGTCTTTGTGT-------------
ACACAGAGAAAGGTGCA-----------TATGTTTTATGCGAAGTTTGTAAT---AAGCC
TCTGCTTAGAGCCAGGCTTTTCTTTGAAATATACAATTATTTCAAAGTCAGGGTCTGGTA
CTATCAGACAAATCTGCTTAAGTCATTCTACCGATATTGACAAGGTTCTAGAGCTCTCTA
GGGGGGAGATGGACACAATCAGCATCCTAGGAGGCCTCTGCACATTTGGCGAACTGAAGA
GAGAAGACTGTTCTCCTGATGTGTTCTCTAATTATGTTGCCAACATGTATGGAACCACTC
ACCCCTCAAGCTGCAAATTTGTGGACATAATAGGAGACAGGAGCATTGAAGTTCTAAATG
ATGCTGTTCCAGACAGCTTCACACCAGGAGCCCACAATTGCAGTAGCTTCGAAAAGAAAC
CATTCTGGACTGACCTGATTCCTG---CTAAG-----------AACAGCT---------C
AGGAGCCATAC-CTTCTGTGGTTTCAGTTTTACCTTCTGTAGCT---------GAACATG
A---TTTTAATCTCAAAGTGAAGGAGGCCAATGAGAAATTAGAAGTGATTCAAAGAGA--
-GCTTGCAGCAGAGAAGGCACGCTCAGGAAGGCTAGAAGATGAGGCACGCGCTAAGATGA
AGGCTTTAGAAGATGAGCTAAGGAATGGATGGCTAGCTGAACGGGAAGCCAAAGAACTGG
CCAAGTCAGCGCTTGAAAAGGAACGGATCAACAAATTAGAGGTGGAAAGAAAGCTGCACG
ATCTGGGAAAGAAGTTACGACAATCAGAAGACGATGTTGAGAAAATGAGGGTACATCATA
AGAAGAGGAGGAAGGAGTCGGACGAGGAGATGAAAATTGCAAAGACAACTGCTCCTAGTG
TATCCACAACTCTGGCCACTGTTGTTTTCACATCTCTGCTAGCCACAGGACTCGCAGCTA
TTGAGCCAATTGAGGATAGAAACGTTAACCACATATTGAATAGGCCAGGATCAGGAGTAT
ACATGGCTTCACCAA---CTCTCACCCAAAATGAGTGCTCTCTTGATTACGGAAAAGAAT
GCAAGGCCTGGGAATTGCAAGTTAGCCCATTACACTATCCATTTTTCACCTCTAATGTGG
ACAAGTACAGCATTCTAGAGTCCATAACTCAATCGTCGCCCATACTACTTAAGAACAACA
ACTCTTGTGAGCTAACAACCAGCCCTGGCACACAAAAGCAATGCCAAAAGGAATCCAGCA
CAATAAAGAAATACTGTACTGATGACGCTAGGGCTTACTTTTTCATTGACTTAGAAGGTA
AACTATCGATTGTTCACTGTACAAATAACTACATACTTTCAGAAGACTGCAACTTCTGTG
TGAGTAAGTTGGGGGAGGTCGGCCACAAAATCTTCATGCCCATACAAGATGCATTTTGCC
AAAAGGGAGGGTCTGAATCCATTCCTATTGTCAGATACTCCAAAGATATTTGCTCAATAG
GACTGTTCAAGATAAAGAATTGTCATAAGAGTACATCTAGGTATGAGAGAATGGGATTCA
TTGTTGCAGGCAAGAAGAAACTGTACATAGAGGAGCTGAAAATGAGGTATCGACAAGAGT
ATGATGAGGATCAGTTCTTCTGCTACAAAGTGAAGAAGACATCTCCA------TTGGAAT
ATGCCAAAGTGTCTCCATCAAAGTGTAAGGGAGTTGGTTCAAATGA---GCAGAAGTGTA
ATGGAGATGAATACTTTTGCAACAGATATCCTTGTGAAACTAATAGTCCAGAGGCTCATT
GCTCTCTGAGAAGACATGCTGCAGTAGTTGAGGTTTATGTTGGAGGGGCATGGATAAAGC
CTAAGTGTGTAGGTTATGAGAAGGTACTGGTCAAACGTGGGGGACTCAAGACTGAGGACC
TCTCTGTTAGAGAATGCACAAGCTGCCTCTGGGAGTGTGAGAAGAATAAAATTGTGATAA
AGACTCATGGACCCAAAATTGTCTCTGCTACAGCCTGCGGTCATGGCTCTTGTAAAAGTG
TGATGCAAAAACCATCAACTTTCCTTGATCTCCCATACCCTGGCAATAGTGAGATTATTG
GTGGGGACAGAGGAAACCATCTGAGCGAGCGAGGATCTCCATACAACATTCACAGCACTA
TACATTGTCCACCAGAAGACTCTCGTGATGCTTCAGATTGTATTTACTGTAGACATGGCC
TATTAAATTACCAGAGCCATAGCGTAGCATCAGCGATCCTTCTGTCAACAGTAGTTGCTA
CTATTCTGGCACTCACTGGTGTGGTTTTGTCTAGATCAAAATCTGCCGTAAGGTTTCTAG
CATCTGCAGTCGCTGTCCCATTCAGATGGGTGTCCCTACTGGTTGTTTGGGTGATGAAGA
AATGGAAGGCAAGAGTTACAACTGCCATTAGGGCCACAAACAATGCTATAGGCTGGGACA
ATGGTCTTGAGCAGGTCAGAGTGGAGAATGCAGCAAGGAGACAACAGCCAGCAGTCAGGT
GGAGGT---CGCTAGATGCGTCTACCATTCTATCTATCTTGGGCACAGGATTATGCTGTA
CTGAGAGTTTGATTGCTGAGTCTAGCATAATGCAATGCACCACAGAGGAAGGTTCAACAA
CCTGCAAAGCAACAGGAACAGTGGTGCTGAAGTTAGGGCCAATAGGTTCTGAGTCCTGCT
TAATCCTTAAGGGCCTTAGAGACAATGAGAAGCAATTTATTTCCATTAAGACAATCTCGA
GTGAGCTAACTTGTAGAGAAGGGGAGTCATTTTGGACATCGTTATACACCCCAGTATGCT
TGAGCTCAAGACGATGCCATTTAATGGGTGAATGCACAGGAGACATATGCCTTAAATGGA
AATCTAACAAAACTTCTTCTGAGTTTACTGGGAAGACACACAGTGAAGTCATCCATGAGA
ACAAGTGTTTCGAGCAGAGTGGAGGAATAGGTTATATGTGCTTCAATGTGAACCCTTCTT
GCTTGATGGTGCATTCATATCTCAAACCCATTTATAAAAATGCCTTTAAGGTTTTTAGAT
GTATAGCCTGGAATCATAGAGTGCGCCTTGGCATAACTACACATAAGAGAAAGTTTGAGA
TCACTCTAATGGCCATGAGCACACAGCAGACAGATTGGGGCTCCATCGGTTTAATTCTAG
ACTCAGAAGGGGTAGCGGGGACAAATGCTTACTCATTCATGAAGCATGGGCTAGGAAGTT
TTGCTATAATAGATGAACCATACTCTGTGGAACCAAGGAAGGGATATTTGGGTGAAGTGA
AAGGCCCTAGAGAAGAAACTGCTATCAAAGCATCACCCTCATGTCAGGTTGCCCCAGGGC
TAGTGGAATATCAGCCAGTGATGGACACAGTTGAATGTACAACCAACATGATGGACCCAT
TGGCAATCTTCAACAGGGGATCATTACCCCAGGTGAGAGGGGGGTGGACTTTCTCGCAAT
CCATAGAAAAAAATTCACTACAGGCTCTAAACACAGGGGCGATTCATGCCAGTGTGAGAC
ATGTTCTAGATGAATATGAGTTTGAATACAAAGTGAAAAGTAACGACTGTGATTCTACAT
TTGTGAATATTACAGGGTGCTATTCTTGCGATGAAGGTGCAAGGCTGTGTGTGAAAGTAA
GAACATCAAGTGAAGCAATATATCACTTCACTGACTCAGGCTACAACATAAATGTATTGT
TCAAAGTGGATTCTGGTGTGCATGATCACTGCACCATTCTACACTTCTCGAAACCTGTTA
TCAGCATTGAAGGGAAGTATGATTGTGGGAAAAACAAGAAGCCCATGCTAATCAAGGGAA
CACTAATAGCCATGGCTCCTCATGATGACAGAGTGGTTAGTGGAGGTTCTTCTACTGTCG
TTAATCCCAAAGGCCAAGGAGTGGATTTCTTGGGCTGGCTATCTGGGTTAAGTTCCTGGT
TCGGTGGAGGCCCTCTGAAGACATTTTTAATGGTAACGGGATTCCTTATGACTGGGGTGA
TCAGTGGTATAGTTACTATCATCCTGATACGAATAGTACTACAACAGGCACTAGCCAAGA
AAGTTAAGTAGCATTGG-AGAG---TTACAC---AAGTTTAAAAGTAA---ACGTAATTT
AAGCA----AT---AAGTAGGGTTAAGG----GGGTGGGGAACAGGCAGC----CAGTAT
GTCTTTAGGATGTGCCTCCGGTGTGTGTGTAGCACAACAATAAATCCTATTT-GTTGAAT
GAACATGTTGTGTGGGTTGACGGGTTTTTTTAT-TACGATAAAGCACCGGTCTTTGTGTA
---------------------------------------------------------ACA
CAGAGATTCCCGTGTATTAGCTGACTATTAA-AAAATGTCTGAGGACAACTACAGAACAA
TCGCCCTATCGTTTTTGGACGAGACTGCAGACTCAACTAGCATTAATGCCTGCGTCAATG
AGTTTGCTTACCAAGGATTCGACCCTAAGAGGATTGTGCAATTGGTGAAAGAGAGAGGGA
CTGCCAAAGGCAGGGATTGGAAGAAAGATGTCAAGATGATGATCGTTCTGAACTTGGTGA
GAGGCAACAAGCCGGAAAGCATGATGAAGAAGATGTCTGAGAAAGGAGCTGCCATTGTAA
CCCAGCTAATCTCCACCTATCAGCTGAAAGAAGGAAACCCTGGGAGAGACACCATCACGT
TATCTAGAGTTTCCGCTGCTTTTGTGCCATGGACTGTTCAGGCTTTGAAGACCTTGTCAG
AATCTCTGCCTGTGACCGGGACAACAATGGACAGCATTGCTGGAACAACTTACCCTAGGT
GCATGATGCATCCAAGCTTTGCTGGCATAATTGATCTTGAGCTTCCAAACAACACTGGTG
CTATGCTTGCTGACGCACATGGGCTGTTCATGCTGGAGTTCTCAAAGACCATCAATCCAT
CTCTGAGGACCAAGCAGCCAAATGAGATTGCAGCGACATTTGAGAAACCCAACATGGCTG
CCATGACTGGACGTTTCTTCACTAGAGATGATAAGAAGAAGCTGCTCATTGCTATCGGGG
TTCTCGATGAAGACCTGGTGCCAAATCCAGCCATTGAGAAGTGTGCTGAGAAGTACAAGG
CCAAGGTTGGGAAGGTTTGAGCTGCCTGGGGTTGG--GGTTAGGGGA------------A
ATTATTAGGGTTTAGGGGTTTAATTGGGTGGG----------TAATTAGAGGGGTGGGTA
ATCAGGGGAAACTGGCAGTGCAACTGCGTGCTTCTTGACCCT-CTTTTTGATTTCTGCCC
AAGGCTTGTCAAGGTTTCTGCTGCAGTAGGCCAGTCACGAGTCCAAAATGTAGATAAAGC
CATGGCCCTAAACTCAACATTTTCAGCCATGAAGTAATCAAATGACTCTTCTGCACTCAT
TCCAGCCAGCTTAGATGCCTCAGTGTCAACACCTGGTTGTTTAGGTGATACCAGCAAA--
----TCATTAGGAGAAAGGGACTGATATATCATTCTGACAACATCTCTAGAGGGGCTCTT
CTGTGTCTTTTGAGCAAGCTTGGCAACTCTTGCTGACTGAATGATGCAAATATCACGAAT
TATGTCAGCACCAGTTAGATGATAACAATTCATTCCAAATTTTGAACCTTCAAGAAGTAC
CTTCCTGTAAATAATTTTGATCTGTTTCTCAATATCACATGACTGATCTCCCGAAGCTTT
CATCAAAAGCTTCAAAAGCTTATTGGTGGCATATGAGTCAGTCACTGATAAAAATATGAA
GTCCTCAAAGTAGAAATCGATGAATTCCAAAGAGGCAAGTCCTGTAGGCCATCTGAGAGC
ACTAACCAGATAGTCTCTATTTGATCTCTTAATCTGATGGATTGACTCCTGATACAGTTC
TCTCATAATGGGGTTGTACAGGGTGGTGCTTTGAAGATTTATCATTTCTCCACTCAAGAT
GGCTGGAAACTCATTCTTGAGCAGATAGTGGTTAAGGGTAGGTCGTGAGTCAAATACCAC
TGAGTTCTTATACACTGTGGAGGGGACCTCTCTTCCTGCCAGGCTGATTGGCCCAAAGAG
AGCAGTTTCATTGAGAAAAGA-GTCCACACAGTACCTTCTCTGTGTCCTGCCCTTCCTCC
TGTCACTAGACCTCTTGCGGAGATATACGACTCTAGAAAACATTGCTAGTTTG-A-----
TGAGTAGTAGATGTTTCGCAAGACGGGAGTCCTTTTGTGT----------
>Massilia_virus_W_2005_FR
ACACAGAGAGGCCCAAATATGGAAAGAATCCTGAGAAAACAACCAAATCCTGAGGGGAGC
TTAACAATTCATCAGTTGAGACGTTATGAGTCTACGATCTATGATTCCCCGATCCCTGCC
TATGTTATTAAGCATAGCTCAGAAGGGGTGGCGATAGACATAGCAACAGCAGAGCTAGCA
GATGGGCAGTCTGGTTCTACTATCCAGCCCTTTGAGACAATACCAGCCCAAAACCTCACT
TTATTTAAGCATGATTACACTTTTGGCCATCTAGCTGACACGACTGACAGAAGGTTTGTG
GAAGTGTTTGGTGTTCTTGAGAACAGAGCTGATGATGCTGACTTCTTGACTCCTGACATG
ATTATTGAATCAGAGACTGGTCACGTTTATGTGGTGGAGTTTACCACTACAATGGGTGAT
GCCAACTCAGCCGATCTTGCAGCTAGGAACAAGATAGCAAAGTATGAGATTGCCTGTCTA
AATAGGTCAGCAATAAAGCCAATATCTCTGTATGTAATTGCAGTGCATTTTAATGGAGTG
GTTTCTAATCTGGAGCTGTCAGATGATGATGTGAATGAGATTGTCTTCCGATTTAGACTT
GCCAGGGACATTTTTGAAGAACTAAGAGAAATCAACCCAGCTTTATTTGATTCTGACGAA
ACAATTAGCAGGCTTGACAGGGAAGTTAACAGCATAATGTCATCAATCAAAATAGATTGG
AAAGTGACTGAGGCAAAGTTTCCAAGCTTCAGAAAACTTCTGTTTGATAGGTTCAATCAG
ATGGAAGCAGATAATGATTACATTGCAAGAATTGTGAAGAAGTGCACGGATGAGGCCATA
AAAGGCATTGAAAGGGACAATTACTATACTGACGACATATCAAATGATGAGAGA-ATGCA
GAAAAATTCACACACTGCAACAGCAGAAATCAACAACAAGATTGCAGAGATGATCAGCTA
TGAGTTTCTTAGAGATCCCAATGACCATAAGTCAACAGTTCAGTTTCCCTCATGGATCAC
TCATGAAGGATCACCTGGGAAGGGTCTGGAACCTTTGAAATCTGTCAGTGTAGAAGGCTC
TCATCCCATGAGTAGAATATGGGCCAAGGTCTGTACCAACGCCACGATTGAGAAGATTGA
CAGGATGAATGATGATCCTGTACAAGAATTGGAGTATGCCATGTCTGGGAGCACAGAAAG
ATCTGTTGAGAGGAACAAATATCACAGAACAGTATTGACCTTAAACCAGGATGAGAGAGA
ATATGCAGCAGTATTGGGGGTGTGTGGGAAGAAGAACTCATCTCTTGGAGCTGTTAAGGA
AGCCAGGATAAGGAGCAAAAAAGGATTTTCAATAGAGCATGATATTAGCAGAGTTTCTGA
TTTCTTGAGCTCTGATGACATGTCTG--CTCTAAAGCCATCAGATGAATTGTATAATCCA
CTAAGTAAAGACTTCAACCTGAGAAAGCTGGCAATGGGACTACACCAGCCAACTCTTGTC
CATGCAGATGGGCTGACACCAGAGACACTATCCTGTCACATGGATCTACTGAGCACACCA
GTTGGGAGCTGGTTGCAAATGGTTTCACTGATTGGTGCAGAGCTATCTGCTTCAGTAAAA
CAACATGTTAAGCCAAACCAGTTCATTGTCAAGAGGCTCATGGATTCAGGCGTCTACTTA
CTGATCAAGCCAACTACTTCTAAGGGTCATATATTTGTCTCCTTGGCTGTTGACAAAAAA
GTCCTCGCTGGAGAGCTGGACAACTCAGGAATATTTAAGCCAGGAATTGATTCAGGGGAC
ATGGTTGTTACTGACTTTGTTTCTTTCAAACTGAGCAAGATAACTAATCTTTGCAAGGCT
GCGTCGGTTATGGAAGCCTCAATCTGCTTCTGGGCTGAGTGCTATGGATATGAGCCATGG
AAGTTCTTGAAGCATGTGGAGGAGAGAAGATTCAAGGAGGCGTGGTTTATGATGAAGCTG
TCACTACTCACCATGCTAGAAGACAAAGCTACCACAGAAGAACTGCAAACAATGCAGAGA
TATGTGGTTATGGAAGGCTTTGTGTCTCTACCTGAGATTCCACGTCCACAGAAGATGCTA
TCTAAAGTGCCCAAAGTACTGAGGTCAGAACTACAAGTATTCCTTGCACAGAGACTCTTC
TCAGCCATTCAGCGCATTGCAAGACAGCCTTTTGCTCTTCATAAGATGGGAAGCACAATA
AGATGGAAGGGGATGTTTAATCCTTTCTCGGGAGACCCAATTGATGAGTTGCAGATACTC
ATCAGCTGCTGTTACAATGGTTACTTCAAAAATAAAGAAGAAGAATCAGAACCGTCAGCC
TTGTCAGCAATGTACAAGAAGATTATAGAGCTTGAGCACTTAAGACCGCTAGATGATCTG
TACCTAGGGTACAATGACCCAGAGCAGCCCAAAATGCATGAATTCAGCAGAAGTTATCTG
AAGATTCTGTGTGACCATGCAAAAGCTAAGCTCAGAAGGCAGTATGGACGAGGGGTTATG
ACCCAGATAGAGAACAGCATAATAAGAGAAGTCTCCTCAATTACTCTCGAAAGACTGGCC
ACTCTAAAGGCAACTAGTAATTTTAATGATGGTTGGTATGTCTACAAAGAGGTGAAGGAT
AAGAATTACACAAGAGACAAACTCTTAGTTAAGATGACTAAGTTTGCCCATAGAGGAAAG
ACTCTAGCAATTGAGATGTTTGATGAGTGCATGAACAGGATTGAGGGGAAGGGCTGCATG
GAAATCTGTCTCTTCAAGAAGCAGCAGCATGGAGGTTTGAGGGAAATTTATGTGATGGGG
GCTGATGAGAGAATTGTGCAGTCTGTAATTGAAGCAATAGCTCGCGCAATTGGCAGATTC
TTCGATTCTGACACACTATGCAACCCTACCAACAAGATGAGAATACCAGAGACTCATGGT
CAGAGAGCAAAAAAGAGGTGTGGAAGATCCGTTTGGACTTGTGCAACATCAGATGATGCT
AGGAAGTGGAATCAAGGCCACTTTGTTACTAAGTTTGCCTTGATGCTATGCCAGTTCACT
CCAGAAGAATGGTGGCCTTTAATTATCAGAGGTTGTTCAATGTTCACCAACAAGTTTATG
ATGATGAATTTAGATTTCCTAAGAATCATTGACAGTCATAAGGAGCTTAACATAGAGGAT
GACTTTGTCACTAAGCTTTTCAAAGCATATCATGGTGAGACTACTGAGCCATGGATTGAA
CCTGGGAGAACTTATCTTAAAACAAGCACTGGTATGATGCAAGGAATTCTTCATTTTACT
TCTTCTCTGCTGCACTCTCTACACCAAGAGTTTATAAGAACAGCTTCCTTACAGCTCTTC
ACACAAAGAATGGGTTCAGATGCAGCTTCAAAAGTTGTCTGCGATATGATGCAGGGCTCA
GATGATAGCAGCATGATAATCAGCTTCCCAGCAGACAATGAAAGGATGAGAATGCGGTAC
AAATTGGTTGCAGCAATGTGCTTCAGGATAAAGAAGTCTCTTGGTGTCTATGTGGGAATC
TACCCATCTGAAAAGTCTACCTCGAACACGGACTTTGTGATGGAATACAACTCAGAATTT
TTCTTCCACTCGCAGCATGTTAGGCCTACAGTGAGATGGATTGCTGCATCATGCTCTCTA
CCAGAAGTAGAAACTCTTGTTGCCAGGCAGGAGGAAGCTGCAAACCTTTTAACATCAATA
ACTGAAGGGGGAGGGTCTTTCTCACTTGCAGCTATGGTTCAGCAGAGCCAGTGTACTATC
CACTACATGTTGATGGGTCTTGGAGTGAGTGCTCTTTTTGGAGAGTTTGAAAAGGCAATC
TCAAAGTGGCTGGATCCAGGTCTTGGATTCTTCTTGTTTGATAACCCATACTCTGCAGGG
CTTTCAGGGTTTAAGTATAACTTGTACAGAGCTATCCTTGGGTCAAGTCTTAAGTCAGTA
TACTCCTTCTTCATGAAAAGGGTTAAAGGCTCGTCAGAGAAAGCTGATGGTATTATCAGT
GAGTCTTGTAGTGTCAGCCCAGGAGGTGCAATAGTGATGAGTTCAACACTAAGATGGGGT
TCAGTTGAGAAATTCAAGAAGTTGAGGAACAGGTTGAATATCCCAGAGGATTGGAGAGAA
ATGATTAATGAGTCTCCGGAAGTGTTATACAGGGCACCTCAGACAGGAACAGAGATAATG
CTACGCATAGCAGAAAAGGTCCATAGCCCAGGAGTTGTCTCATCTCTGAGCACAGGCAAT
GCAGTATGTAAGGTGATGGCATCCTCTGTCTATTTCTTATCTGCATGCATATTTGAAGAT
GCGGGAAACCAAGAATATAAAGTCATGAACAGTGACAAGTACAGCTTATTACAGAAGATA
ATTGCCTTCAACCAATTTGAGGAGGGTGATAGCATCAGTCAGGAGGATCTGCTATTTCTC
TTTCCAAACCTGTCAGAATTTGAGGCTTTTGATTCCAACATTTATGATAAGGGGAGCTTT
AATGTGGTCCCACGGGCAAGCCAAAGAGAAGCAACTCAAACCAGGATTGTCGTGTTTGAG
CATCATTCATCAGCTCGTGTTGCTCCAGAGAAATTGGTTAGTGATAAGTGGTTCGGAACA
AGGAAAAGCAAGATTGGCTCAGCAGGCTTCAAGCAGGAGTGGGACAGATTGAAAACAATT
GTGAGGTGGCTGAGAGATGCTCCTTCAGATACATTGGAGAGTTCTCCTTTCTCTAATCAT
GTCCAAATCAGAAACTTCTTCGCCAGAATGGAAGGCAAACCACGAGTAATCAAAGTCACA
GGGGCTCCAGTGAAGAAAAGGTCAGGAATGAGTAAGATTGCCATGGCAATACGGGACAAC
TTTTGCAAGGTTGGTTATATCCAAGGCTTGGAAGATGAGGTTGGCCATAGCAGAGCAATG
CAGGTGGAGAAAATTAAGCATTACTTATTCTCAGTACTAATGGGCCCCTATACTGAGAGT
GCTAAGCTGGAATACATAGTGAGGATTTTGAGTGAGGAGCCTCAGGTGGTATTGAATTAT
AATGACAAGAGGTCAAGAGCAAACACGATCAGCCTACTTCAAAGATTCATCAAGAACGAT
GTGGGTATAGCAGCTCTTATAGAAGACATGAAAGCTGGGATATTTGGTGCCTTCACGAAG
GTACAGCAATTCAGTCAGTCATCTATCAATCATAAGTACTATGGCAAAGGGATCTGGAAA
GGGATAATGGATGGCTATCAGCTGCAGATAGAAGTAGATGGGAAGGAAGGCATGCCCTCA
TATTTGAGCTCCATAACGATATCTAACTGCTCAAAACCCTGGGTGTTGACTCAGAGTCTG
AAGGCATGGTGTGAGGACATGCAAGTCTCTAACAGTACTGATCTCTCAAAAAGTCACAAG
AATGCAAATTACTGGATTTATGGTTTTAAGATGTATGGATCATCTTATCCATATGGGTGC
CCAATCTACATAGTCAGGGGTGACATCACAGACCTTGGCTTATTACATGATGATGATATA
GACATTAAAGTGAGACGCAATACAGTCAATCTTTATGTGAAGAGCAAAGATAAGAGACCT
CGTGATCTGCACATCTTATCATACACTCCTTCAGATTCAGATATAAGCTCAGTTAGCTCA
AAACACATCATGGAAGATGAATTCTTTGTGTACAAGGGTCTGTTTTCTGTTGAGCCAACA
AGATCCTGGATGCTCTGTCAGCCACTGCCATGGAAATTCGTTAGACCAGTAGTGCAACTT
GCTTCTGGCCAGAGAACTGCACCAAAGCAGATTGACACCACAAGACTGAGAGAAATAATC
AGGCTGTGCACAGAATCATCCATCAGGAACAAGATAGGCACAGTTTACAGCCAGACAAGA
CCAGAGAGCTTAATTGAGTCAGAACCAATTGATATGAGTGATATGTTTGACATGATGATA
GAAGAAGGTATGGATGAAACTTTTGAGGATCTGGCTGATTTCCTCACAGTTGATGAAGAC
CCTGACTACATGGCGGAAGTAGACTTTGATGAGGAGAGCTTGAACCTCTTTGGGCCAGCG
CATTACAAAGAACTTCAGAGTCTGACGATATTAGCACATCCACTGATGGATGGGTTTGTA
ACCAGACTTGTCACACGGTTTGGGAGGGCTAAGATCAGAAGGCTATTAGAAAAATCAATC
ATTACCTCTGACTGTAGAGAGGTTGCTGAGTTACTCTTTTTGGCTCTGGAGAGGGATCCA
TCTCAAATAAAGGATGAGTTGATTCAAGGTGATAGCCCCACTGACGTTCCTGACGACCTT
CTTGGGTAGTGCGTGTGAGAAATAGTATATTTGTTCGTGTTCATGGGTCAACGTTGTGTG
AGTGTTTAGTTGTTTTAGGTTTTGTAAGAATTGGGCGGTCTTTGT---------------
ACACAGAGAAAGGTGCT-----------TATGTTTTATGCAAAGTTTGTAAT---AATCC
TCTGCTTAGTGCAAGGCTTTTCTTTGAAATACACGATTATTTCAAAGTCAGGGTCTGGTA
CTATCAGGCAGATCTGTTTAAGTCATTCCACTGACATTGATAAAGTTCTAGAACTCTCTA
GTGGGGAGATGGATACAATAAATATCCAAGGAGGTCTCTGCACATTCGGTGAATTGAAGA
GGGAGGACTGTTCTCCGGATGTGTTCTCCAATTACATTGCCAACATGTACGGGACTACTC
ACCCTTCAAGCTGCAGATTCCTAGATATAATCGGGGATAGGAGTATTGAAGTAATGAATG
ACGCCAGTCCAGACAGCTTCACGCCCGGAGCCCACAATTGCAGTAGCTTTGAGAAGGCAC
CATTCTGGTCAGATTTGATTCCTG---CAAAG-----------AACGGCT---------C
TGGCCCTTCAC-CATCTGTTGTCTCAGTTCTCCCTTCTGCAACA---------GAATCTG
A---CTTTAGTCTCAAAGTAAAAAAGGCCAATGAGAGACTTGAAGTGATTCAGAGAGA--
-ACTTGCTGCAGAAAAAGCACGATCTGGAAGGCTAGAGGATGAAGCTCGTACAAAGATGA
GGGCCCTGGAGGATGAGCTAAGAAATGGATGGCTAGCTGAACGGGAGGCCAAAGAGTTAG
CCAAGTCAGATCTTGAGAAAGAACGGGTCAACAAATTAGAGGTGGAGAGGAAACTGCATG
ATCTGAATAAAAAATTACGGCAGTCAGAAGATGAGGCTGAGAGGCTGAGAGAGTACCATA
ACAAAAGAAGGAAGGAGTCGGATGAAAAGATGAAAATGACTAAGACAGTTGCTCCTAATG
TGTCCACAACTCTAGCGACTGTGGTACTCACATCTCTGCTGGCCACAGGGCTTGCTGCAA
TTGAACCAATTGAAGACAGAAACACTAACCACATACTAAACAGACCAGGCACAGGAGTCT
ACATGGCTTCACCAA---CCTTAACTGAAAATGACTGTTCTCTTGATTATGGGAAAGAGT
GCAAGGCCTGGGAACTACAAGTCAGCCCACTACATTACCCCTTCTTCACTTCCAATGTGG
ACAAGTACAGTCTCCTAGAGTCCATAACTCAAGCATCGCCCATACTGATCAAAAACAACA
ACTCTTGTGAGCTAACAACTAGCCCTGGCTCACAGAAGCAATGCCAGAAAGAATCCAGCA
CAATAAAGAAGTATTGCACTGATGATGCTAGAGCTTATTTCTTTGTTGACTTAGAAGGCA
ACCTCTCAATTGTACACTGCTCAAACAACAACATACTCTCTGAGGATTGCAACTTTTGCA
TAAGTAAGTCAGGAGTCACCGGCCAGAAAATCTTTATGCCTATACAAGATGCATTCTGTC
AAAGAGGAGGATCTGAATCACTTCCAGTGATTAGATATTCCAAGGACATCTGCTCCATAG
GACTATTCAAAATCAAGAGTTGCCATAAGAGCACGTCCAGGTATGAAAGGATGGGGTTCA
TTGTTGTGGGTCGGAAAAAGCTATACCTGGAAGAATTGAAGATGAGGTATCGACAAGAGT
ATGATGAGGACCAATTCTACTGCTACAAGGCCAAGACAACATCTCAA------TTGCAGT
ATCAGAAGGTGTCACCATCAAAATGTAAGGGAGTTGGCTCAAAAGA---TCAGAAATGTA
ATGGAGATGAATACTTTTGCAACAGATTCCCATGTGAAACCAATAACCCAGATGCTCACT
GTTCTTTGAGAAGACATGCTGCAGTTGTTGAGGTCAATGTTGGAGGGGCATGGGTAAAAC
CCAAATGTGTAGGCTATGAAAAAGTATTGGTTAAGCGTGGGGGACTTAAAACTGAAGATC
TCTCTGTCAGGGAATGCACCAGCTGCCTCTGGGAATGTGAGAAGAACAAGATTGTTATAA
AGACCCATGGGCCCAAGATTGTTTCTGCTACAGCCTGCAGTCATGGTTCTTGTAAAAGTG
TGATGCAGAAACCATCAACTTTCCTTGACCTCCCGTATCCTGGCAATAGTGAAATTATAG
GCGGAGACATAGGAATCCATATGAGCGAGCGGGGATCACCATCCAACATTCACATCACTA
TACATTGTCCTCCAAAAGACTCTTGTGATGTTTCAGATTGTATTTTCTGTAGACATGGCA
TATTAAATTATCAGTGCCATAGCGTAGCATCAGCGATCCTTCTGTCAACAGTAGTTGCTA
CTATTCTGGCACTCACTGGTGTGATTATATCTAGGTCTAAATTTGCTGTGAGATTCTTGG
CTTCTGCAGTAGCCATCCCGTTCAGGTGGGTGTCCTTATTAGTCGTATGGGTAATGAAGA
AATGGAAGTCAAGAATTGCAACAGCCATTAGGGCTACAAACAATGCTATTGGTTGGGATA
ATGGCCTTGAGCAGGTCAGAGTGGAAAATGCAGCCAGAAGGCCTCAACCAGCAGTCAGGT
ATG------CATTCTATGCAACCACCATCCTTTCTATTTTGGGTTCCGGGCTGTGCTGTA
CTGAGAGTTTGATTGCTGAATCTAGCATAATGCAATGCACCACAGAGGATAGCTCAACAA
CCTGCAAAGCAACAGGAACAGTGGTGTTGAAGTTAGGGCCGATAGGTTCTGAGTCATGTT
TGATTCTCAAAGGTCTCAGAGACAATGAGAAGCAATTTATCTCCATCAAGACTATCTCAA
GTGAACTAACCTGTAGAGAGGGAGAGTCATTTTGGACCTCATTATACACCCCGGTGTGCC
TAAGTTCTCGACGATGCCATCTGATGGGTGAGTGCACTGGGGATATCTGCCTTAAGTGGA
AGTCCAACAAGACATCTTCTGAATTTACTGGAAAAGCACACAGTGAGGTCATCCATGAAA
ATAAATGCTTTGAGCAGAGTGGAGGAATAGGTTATGGATGCTTCAATGTTAACCCCTCTT
GCCTGATGGTTCACTCATATCTCAAGCCCATCTACAAAAATGCTTTCAGGGTCTTCAGAT
GTATAGCTTGGAATCATAGAGTGCGCCTTGGGGTAACTACACATAAGAGGAAGTTTGAGA
TCACTTTAATGGCTATGAGCACACAGCAAACAGACTGGGGTTCTATTGGCCTGATTCTAG
ATTCTGAAGGGATAGAAGGGACAAATGCTTACTCATTCATGAAGCATGGATTAGGGAGTT
TTGCCATAGTGGATGAACCATATTCTGTGGAGCCAAGAAAAGGCTATTTGGGTGAAGTGA
GATGCCCAACAGAAGAAACTGCCATTAAGGCTTCACCTTCATGCAAAGTCGCCCCAGGGC
TCATAGAGTATCAGCCAGAAATGGACACGGTCGAGTGCACAACAAACATGATGGATCCCA
TGGCAATCTTCAATAGAGGATCGTTGCCACAAGTCAGAGAAGGAAAGACTTTCACACAAT
CCATAGAGAAAAATTCAGTTCAGGCTCTAACCACAGGGGAGATTCATGCCAGTGTGAGAC
TTGTTCTAGATGAGTATGAGATTGAATACAAAGTGACAAGTAATGATTGTGATTCCACAT
TTGTGAATATAACAGGGTGCTACTCCTGTGATGAAGGCGCAAGGCTATGTGTGAAAGTTA
AGTCATCAAGTGAGGCAATATACCATTTTACTGACTCAAGCTTCAGTGTGAATGTCCTGT
TCAAGGTGACTCCTAGTGTACATGACTACTGCACCATTCTGCATTTTTCAAGACCTGTTA
TTAGTATTGAGGGGAAGTACGATTGTGGCAAGAACAAGAAGCCTATGCTAATCAAGGGAA
CCCTGATAGCTATGGCTCCTCATGATGACAGAGTAATCAATGGGGGCTCATCTACTGTTG
TCAACCCTAAAGGACATGGAGTGGACTTCTTGGGCTGGCTATCAGGATTAAGTTCTTGGT
T---TGGAGGCCCTCTGAAGACTTTTTTAATGGTAATGGGATTCCTTATGATTGGTGTGA
TCATTGTTATAGTCACTATCATCCTGATTCGAATAGGACTACAACAGGCTCTAGCCAAGA
AATTTAAGTAGCATTGG-AGAG---TTACAC---AATTTTAAAATTAA---AGGTAATTT
AATCA----AT---AATTGGGGTTAATG----GGGTGGGGAACAGGCAGC----CAGTAT
GTCTTTAGTATGTGCCTCAGGTGTGTGTGTAGAACAACAATAAAGCCTATTT-ATTGAAT
GAACATGTTGTGTGGGTTGAAGTGTTTTTTTAT-TACGTTAAAGCACCGGTCTTTGTGTA
---------------------------------------------------------ACA
CAGAGATTCCCGTGTATTAGCTGACTATTAA-AAAATGTCTGAGGATAACTACAGAACAA
TCGCCCTAGCGTTTTTGGACGAGTCTGCAGACTCAACTACCATTAATGCCTGGGTCAATG
AGTTTGCTTACCAAGGGTTTGACCCTAAAAGGATTGTGCAATTGGTGAAGGAGAGAGGAA
CTGCAAAGGGCAGAGATTGGAAGAAGGATGTTAAGATGATGATCGTCCTGAACTTGGTGA
GAGGCAACAAGCCTGAAAGCATGATGAAGAAGATGTCTGAGAAGGGGGCTGCCATTGTAA
CTCAACTGATCTCCACCTATCAGCTGAAGGAGGGGAATCCTGGGAGAGACACCATCACCT
TGTCTAGAGTTTCCGCTGCTTTCGTGCCATGGACTGTTCAGGCTTTGAAGACCTTGTCAG
AATCTCTGCCTGTGACCGGGACAACAATGGACAGCATTGCTGGTACAACTTATCCTAGGT
GCATGATGCATCCAAGCTTTGCTGGCATAATTGATCTTGAACTTCCAAACAACACTGGTG
CTATGCTGGCTGACGCACATGGGCTGTTCATGCTGGAATTCTCAAAGACCATCAACCCAT
CTCTTAGAACCAAGCAGCCTAATGAGATTGCTGCAACATTTGAGAAGCCCAACATGGCTG
CCATGACTGGACGATTCTTCACCAGAGATGACAAGAAAAAGCTACTCATTGCTATCGGGG
TTCTTGATGAAGACCTGGTGCCAAATCCAGCCATTGAGAAGTGTGCTGAGAAGTATAAGG
CTAAGGTTGGGAAGGTTTGAGCTGCCTGGGGGTGG--GGCTAGGGGA------------A
ATTATTGGGGTTTAAGGGCTTAATTGGGTGGG----------TAATTAGAGGGGTGGGTA
ATCAGGGGAAACTGGCAGTGCAACTGCGTGTTTCCTGACCCT-CTTTTTGATTTCTGCCT
AAGGCTTGTCAAAGTCTCTGCTGCAGTGGGCCAATCGCGAGTCCAAAATGTGGACAAAGC
CATGGCCCTGAACTCAGCATTTTCAGCCATGAAGAAATTAAATGACTCTTCTGCACTCAT
CGCAGCCAGCTTGGATGCCTCAGTGTCAGCACTTGGTTGCTTAGATGGAGCCAACAAA--
----TCATTAGGGGAAAGAGACTGATATATCATTCTGACAACATCTCTAGAGGGGCTCTT
CCGTGTCTTTTGTGCTAGCTTAGCAACCCTTGCAGACTGAATAATACAGATGTCACGTAT
TATGTCAGCACCAGTTAAATGATAGCAGTTCATTCCAAATTTTGACCCTTCTAGGAGAAT
CTTCCTGTATATGATTTTAATCTGTTTCTCAATATCACATGACTGGTCGCCTGAGGCCTT
CATTAAAAGCTTCAAGAGTTTATTGGTAGCATATGAGTCAGTCACTGATAAGAATATGAA
ATCTTCAAAGTAAAAGTCTATGTATTCCAACGAAGCAAGTCCTGTAGGCCATCTGAGAGC
ACTAACCAGGTAGTCTCTATTTGATCTCTTAATCTGGTGGATTGACTCATGATACAGCTC
TCTCATGATAGGATCGTACAGGGTGGTACTCTGGAGATTTATCATTTCTCCACTCAAGAT
GGCTGGAAACTCATTCTTGAGCAGGTAATGGTTAAGGGTAGGTCGTGAGTCAAACACCAC
TGAGTTTTTATACACTGTGAAGGGGACCTCTCCTCCTGCCAGGCTGAATGGCCCAAAGAG
AGCAGCTTCATTGAGAAAAGA-GTCCACAAAGAACCTTCTCTGTGTCCTGCCCTTCCTCC
TGTCACTAGACCTCTTGCGGAGATATACCACTCTAGAAAGCATTGCTAGTTTG-A-----
TGAGTAGTAGATATTTCGCAATACGGGAGTCCTTTTGTGT----------
>Granada_virus_GR25_2004_ES
------------------------------------------------------------
------------------------------------------------------------
------------------------------------------------------------
------------------------------------------------------------
------------------------------------------------------------
---------------------------------------------------------ATG
ATTATTGAATCAGAGACTGGTCACGTTTATGTGGTGGAGTTCACCACCACAATGGGTGAT
GTCAACTCAGCCGATCTTGCAGCTAGAAATAAGATAGCTAAGTATGAGATTGCCTGTCTA
AATAGGTCAGCAATAAAGCCAATATCTCTGTATGTTATTGCAGTGCATTTTAATGGAGTG
GTTTCCAATCTGGAACTGTCAGATGACGATGTGAATGAGATTGTCTTCCGATTCAGACTT
GCCAGGGACATTTTTGAGGAACTAAGAGAAATTAACCCAACTTTGTTTGATTCTGATGAG
ACTATTAGCAGGCTTGACAGGGAAGTTAATAGCATAATGTCATCAATTAAAATTGATTGG
AGAGTGACTGAGGCAAAGTTTCCAAGCTTCAGAAAGCTTCTTTTTGATAGGTTCAATCAA
ATGGAGGCAGATAATGATTACATTACAAGAATTGTGAAGAAGTGCACAGATGAAGCCATA
AAAGGCATTGAAAGGGACAATTACTACACTGACGACATATCAAATGATGAGAGA-ATGCA
GAAAAATTCACACACCGCAACAGCAGAAATTAACAACAAGATTGCCGAGATGATCAGCTA
TGAGTTTCTTAGAGATCCCAATGACCATAAGTCAACAGTTCAATTTCCCTCATGGATCAC
TCATGAAGGATCACCTGGGAAAGGTCTGGAACCTTTGAAATCTGTCAATGTGGAAGGCTC
TCATCCTATGAGCAGAATATGGGCCAAGGTCTGCACCAACGCCACGATTGAGAAGATTGA
CAGGATGAATGATGACCCAGTGCAAGAATTAGAGTATGCTATGTCTGGGAGCACAGAAAG
ATCTGTAGAGAGGAACAAATATCACAGAACAGTATTGACCCTAAACCAGGATGAGAGAGA
ATATGCAGCAGTATTAGGGGTGTGTGGGAAGAAGAACTCATCTCTTGGAGCTGTTAAGGA
AGCCAGGATAAGGAGCAAAAAAGGATTTTCAATAGAGCATGACATTAGCAGAGTTTCTGA
TTTCTTGAGCTCTGATGACATGTCAG--CTTTAATGCCATCGGATGGATTATATAATCCA
TTAAGTAAAGACTTCAACCTGAGAAAGCTGGCAATGGGACTACACCAGCCAACCCTTGTC
CATGCAGATGGACTGACACCAGAAACACTTTCCTGTCACATGGATCTGCTGAGTACACCA
GTTGGGAGCTGGTTGCAAATGGTTTCGCTGATTGGTGCGGAGCTATCTGCTTCAGTGAAA
CAGCATGTTAAGCCAAACCAATTCATTGTCAAAAGGCTTATGGATTCAGGCATCTACTTA
CTGATCAAGCCAACTACTTCTAAGGGTCATATATTTGTCTCTTTGGTTGTTGACAAAAAA
GTCCTTGCTGGAGAGCTAGACAACTCAGGAATATTTAAGCCAGGAATTGATTCAGGAGAC
ATGGTTGTTACTGACTTTGTTTCTTTCAAACTGAGCAAGATAACTAATCTTTGCAAGGCT
GCGTCGGTTATGGAAGCTTCAATCTGCTTCTGGGCTGAGTGCTATGGATACGAGCCATGG
AAGTTCTTGAAGCATGTGGAGGAAAGAAGATTCAAGGAGGCATGGTTCATGATGAAGCTG
TCACTACTCACCATGCTGGAAGACAAAGCTACTACAGAAGAACTACAGACAATGCAGAGA
TATGTGGTTATGGAAGGCTTTGTGTCTCTACCTGAGATTCCACGTCCTCAGAAGATGCTA
TCTAAAGTGCCCAAAGTACTGAGGTCAGAACTACAAGTATTCCTTGCACAGAGACTTTTC
TCAGCCATTCAGCGTATTGCAAGACAGCCATTTGCTCTTCATAAGATGGGAAGCACAATA
AGATGGAAAGGGATGTTTAATCCCTTCTCGGGAGACCCGATTGATGAGTTGCAGATACTC
ATTAGCTGCTGTTACAATGGTTACTTTAAAAATAAAGAAGAAGAATCGGAACCGTCAGCC
TTGTCAGCAATGTACAAGAAAATTATAGAGCTTGAGCACTTGAGACCACTGGATGATCTG
TACTTAGGGTATAATGACCCAGAGCAGCCCAAAATGCATGAATTCAGCAGGAGTTATCTG
AAGATTCTGTGTGACCATGCAAAGGCCAAGCTCAGAAGGCAGTATGGGCGAGGGGTGATG
ACCCAAATAGAGAACAGCATAATAAGAGAAGTCTCCTCAATCACCCTCGAGAGACTGGCT
ACTCTAAAGGCAACTAGTAATTTCAATGATGGCTGGTATGTCTACAAAGAGGTGAAAGAT
AAGAATTACACAAGAGACAAACTCTTGGTCAAGATGACCAAGTTTGCCCACAGAGGAAAG
ACTCTGGCTATTGAGATGTTTGATGAATGCATGAACAGGATTGAGGAGAAGGGCTGCATG
GAAATCTGTCTCTTCAAGAAGCAGCAGCATGGAGGTTTAAGAGAAATTTATGTGATGGGT
GCTGATGAGAGAATTGTGCAGTCTGTAATTGAAGCAATAGCCCGCGCAATTGGCAGGTTC
TTTGATTCTGACACACTATGCAACCCTACTAACAAGATGAGAATACCTGAGACTCATGGT
CAGAGAGCAAAGAAGAGGTGTGGAAGATCTGTTTGGACTTGTGCAACATCAGATGATGCC
AGGAAGTGGAATCAAGGTCACTTTGTTACTAAGTTTGCCTTGATGCTATGCCAGTTCACT
CCAGAAGAATGGTGGCCTTTAATTATCAGAGGTTGTTCAATGTTCACTAACAAGTACATG
ATGATGAATTTGGACTTCCTAAGAATCATTGACAGTCATAAAGAGCTTAACGTAGAAGAT
GACTTTGTCACTAAGCTTTTCAAAGCATATCATGGTGAGACCACTGAGCCGTGGATTGAG
CAGGGAAGAACTTATCTTAAAACAAGCACTGGTATGATGCAAGGAATTCTTCATTTTACT
TCTTCTCTGCTGCACTCTCTGCACCAAGAGTTTATAAGAACAGCTTCCCTACAGCTCTTC
ACACAAAGAATGGGTTCAGATGCAGCTTCAAAAGTTGTCTGCGACATGATGCAAGGCTCA
GATGATAGCAGCATGATAATCAGCTTCCCAGCAGATAATGAGAGGATGAGAATGCGATAC
AAATTGGTTGCTGCAATGTGCTTTAGAATAAAGAAGTCTCTTGGTGTCTATGCAGGAATT
TACCCATCTGAAAAGTCAACCTCGAACACGGACTTTGTAATGGAATATAACTCAGAGTTC
TTCTTCCACTCGCAGCATGTTAGGCCTACAGTGAGATGGATTGCTGCATCATGCTCTCTA
CCAGAAGTAGAAACTCTTGTTGCTAGGCAGGAGGAAGCTGCAAACCTTTTAACATCAATA
ACTGAAGGGGGAGGGTCTTTCTCACTTGCAGCCATGGTTCAGCAAAGCCAGTGTACTATC
CACTACATGTTGATGGGTCTTGGAGTGAGTGCTCTTTTTGGAGAGTTTGAAAAGGCAATT
TCAAAGTGGCTGGATCCAGGTCTTGGATTCTTCTTGTTTGATAACCCATACTCTGCAGGG
CTTTCAGGGTTTAAGTATAACTTGTACAGGGCTATCCTTGGGTCAAGTCTTAAGTCAGTA
TACTCCTTCTTCATGAAAAGAGTTAAAGGCTCGTCAGAGAAAGCTGATGGTATTATCAGT
GAGTCCTGTAGTGTCAGCCCAGGAGGTGCAATAGTGATGAGTTCAACACTAAGGTGGGGT
TCTGTTGAGAAATTCAAGAAATTGAGGAACAGGTTGAACATCCCAGAGGATTGGAGAGAA
ATGATCAATGAGTCTCCGGAAGTATTATACAGGGCACCTCAGACAGGAACAGAGATAATG
CTACGCATAGCAGAAAAGGTCCATAGCCCAGGAGTTGTCTCATCTCTGAGCACAGGCAAT
GCAGTATGTAAGGTGATGGCATCCTCTGTTTATTTCTTATCTGCGTGCATATTTGAAGAT
GCGGGGAACCAAGAGTATAAAGTCATGAACAGTGACAAATACAGCTTATTACAGAAGATA
ATTGCTTTCAACCAATTTGAAGAGAGTGATAGCATCAGTCAGGAGGATCTGTTATTTCTC
TTTCCAAACCTGTCAGAATTTGAGGCTTTCGATTCCATCATTTATGACAAGGGGAGTTTT
AATGTGGTCCCACGGGCAAGCCAAAGAGAAGCAACTCAAACCAGGATTGTCGTATTTGAG
CATCATTCATCAGCTCGTGTTGCTCCAGAGAAATTGGTTAGTGATAAGTGGTTCGGAACA
AGGAAAAGCAAGATTGGCTCAGCAGGCTTCAAGCAGGAGTGGGACAGGTTGAAAACAATT
GTGAGGTGGCTGAGAGATGCTCCTGCAGATACATTGGAGAGTTCCCCATTCTCTAATCAT
GTCCAAATCAGAAATTTCTTCGCCAGAATGGAAGGCAAACCACGGGTAATCAAAGTCACA
GGGGCCCCAGTCAAGAAAAGATCAGGAATGAGTAAGATTGCTATGGCAATACGGGACAAC
TTTTGTAAGGTTGGTTATATCCAAGGATTGGAAGATGAGGTTGGCCATAGCAGAGCAATG
CAGGTGGAGAAAATTAAGCATTACTTATTCTCAGTGCTAATGGGCCCCTATACTGAGAGT
GCCAAGCTGGAATACATAGTGAGGATTTTGAGTGAAGAGCCTCAGGTGGTATTGAATTAT
AATGACAAGAGGTCAAGAGCAAACACGATCAGCCTGCTTCAAAGATTCATCAAGAACGAT
GTGGGTATAGCAGCTCTTATAGAAGACATGAAAGCTGGGATATTTGGTGCCTTCACAAAG
GTGCAGCAATTCAGTCAGTCATCTATCAATCATAAATACTATGGCAAAGGGATCTGGAAA
GGGGTAATGGATGGCTATCAGCTACAAATAGAAGTAGATGGGAAGGAAGGCATGCCCTCA
TATTTGAGCTCCATAACGATATCTAACTGCTCAAAACCCTGGGTGCTGACCCAAAGTTTG
AAGGCATGGTGTGAGGATATGCAAGTCTCCAACAGCACTGATCTCTCAAAAAGCCACAGG
AATGCAAATTACTGGATTTATGGGTTTAAGATGTATGGATCATCTTATCCATATGGGTGT
CCAATCTACATAGTCAGGGGTGACATCACAGACCTTGGTTTGTTACATGATGATGATATA
GATATTAAAGTGAGACGCAACACAGTTAATCTTTATGTGAGGAGCAAAGATAAGAGACCT
CGTGATCTGCACATCTTATCATACACTCCTTCAGATTCAGATATAAGCTCAGTTAGCTCA
AAGCATATCATGGAAGATGAATTCTTTGTGTACAAGGGTTTGTTTTCTGTTGAGCCAACA
AGATCCTGGATGCTCTGTCAGCCACTGCCATGGAAGTTTGTTAGACCAGTAGTGCAACTT
GCTTCTGGCCAGAGAACTGCACCAAAGCAGATTGACACTACAAGACTGAGAGAAATAATC
AGGCTGTGCACGGAATCGTCCATCAGGAACAAGATAGGCACAGTTTACAGCCAGACGAAA
CCAGAGAGCCTAATTGAGTCAGAACCAATAGATATGAGTGATATGTTTGACATGATGATA
GAAGAAGGCATGGATGAAACTTTTGAGGATCTGGCTGATTTCCTCACAGTTGATGAAGAC
CCTGACTACATGGCAGAGGTAGACTTTGATGAGGAGAGCTTGAACCTCTTTGGGCCAGCG
CATTACAAAGAACTTCAGAGTCTGACGATATTAGCACATCCATTAATGGATGGGTTTGTA
ACCAGACTTGTCACACGGTTTGGGAGGGCCAAGATCAGAAGGCTACTAGAAAAATCAATC
ATTACCTCTGACTGCAGAGAGGTTGCTGAGTTACTCTTCTTGGCTCTGGAGAGGGATCCA
TCTCAAGTAAAGGATGAGTTGATTCAGGGTGATAGTCCCACTGACGTTCCTGACGACCTT
CTTGGGTAG---------------------------------------------------
-----------------------------------------------GTGTGTGTGTGTT
TCACAAAGAA-GGTGCTCTTTCTTTTCTTATGCTTTATCCGAAGATTATAAT---ACTAC
TCTGTTTTGTACAGGGCTTTTCTCTGAAATACACTATAATTTCAGAGCTTGGTACCAGTA
CAACCAGACAAGTTTGCTTAAGCTCGTCTACTGATCTAGACACTCTGTTGGACATCAGTG
CCAGAGAGATGGACGCCATAAAGCTCACTGGTGGATACTGTCAGTTTGGAGAACTGAAGA
AACCTGACTGCAACCCAGATTTGTATTCCAACTACATCTCTAATGTGCATGGAGACCTCC
TTGAGGCTTCTGCTGTGTTTGAGGACATAATCGGAGGTAAGAAAATGGTGGTGAAGACAG
ACTCAATTGCTGATCTTTTGACCCCTGGTGCCCATAACTGTAGCCTACTTGAGAGAAAGC
CATTTTGGTCTGATTTGATCCCTC---CAAAG-----------GA-AGTGGGAAAGA--C
TGACCCAGTTG-TGGCAGTCATGTCTGTTCTCCCTGTTAATTC----------CAAATCA
AGTTTTTCAG---CAGAGATG--AGGGAAAAGGACAAGGAGATTGCTGCTATTCGAGAAA
AGCTAGAAGTTGAAAGAAGAAATGCTGGCAGAGTGGAGGACGAGGCAAGGAAAAGGATGA
GGGAAATGGAGGATGAGCTGCGTAGAGGCTGGGAAATTGAAAGGTCTGAGAAAAGCAGAG
TCAAGGCTGAACTGGAGGAGGAACAGCGGAAGAAACAGGCCTTAGAAAGAGAGCTACATG
AAATTGATAAAGCTCTCAAAATATCAGAGA--------GAACAAACTCTGATTTA----A
ATAACAAGCTG------TCTGCTACAAAGACTAGTACCACTCGACCAGCTAGCAGC----
--------ACCTTGGCCACTGTTATTATCACGTCTTTACTTGCTTCAGCCTCCTCAGTCT
TAGTGGAACTGAAAGACAGGGACACTAACCATATCTTGAACAGACCAGGGAATGCCATGT
ATACCTCCAGTGAAAGCTCACTAACCCAAGCTGGATGCACAATTGGTTACGGGCAAAAGT
GCCTACCTTGGGAATTACAAGCAAGTCATCTTAATTACCCATTCTTTGCCTCTAATATTG
ACAAGTATAGTATACTTGAAGCCACAACTGAGACCACGCCTATAGTGAGCAAGAGTAATG
ATTCATGTGAATTGTCAACCACAGCTGGACCAGTCAAGGAGTGCACTAAGGAAGCAGGAA
TGATAAAGAAATACTGCTCTGATGATGTTAGAGCTTACTTCTTCATAAATTCTCAGGCAA
AATTGGCAATTGTCTCTTGCAAAGACAACCAGATCTTGTCAGAAGACTGCAATTTCTGCA
TAAGTAAGACAAGAGGCTCTAACCAGATAATGTATATGCCTGTCCAGGATGCTTTCTGCC
AAAAGAATGGTAATGACATAGTTCCTACTGTCAGATACTCAAAAGATATTTGCTCAATAG
GGGTCCGGAAAATAAAACAGTGTAAGCGAACCACTTCAAGACATGAGAGGATGGGATTCA
TAATAGTGGGACTAAAGAAGCTATACATAGAAGACATGAAGATGAGATCAAGGCAGGACT
ATAATGTTGACCAATTCCTCTGCTATGAGGTCACTGCAAGCACAACA------GTCAAAT
ATAAGAGAGTTTTGCCCAAGAACTGCAAGGATGTGGAAACAGGTGGAACAAAGCGCTGTA
GCGGTGATGAATACTTTTGCAATCGGTACCAGTGTGACACTTCAAACCCAGAGGCTCATT
GCATCTTGAGAAGACATGCAGCTGAAGTAGAGGTGAATGTCGGAGGTGTCTGGTTAAAAC
CAAAGTGCATTGGTTATGAAAGAGTCCTTGTCAAGAGGAGTAGTGTAAAAGTAGAAAATT
TATCTTCAAGGGAATGCAGTTCTTGCCTATGGGAGTGCAATAAGAATCAGATCTTAGTTA
AGACCCACGGCCCAAAAATAGTCTATTCTGTTGCTTGCAGCCATGGATCATGTAAGAGTG
TGAATCAAGACCCATCAACCTTCGTCCACCTAGACTACCCAGGCAATGGCCAAATCATAG
GTGGAGATATTGGAATCCACATGACTGAAGAGGGCTCCCCATCTAACTTGCACCTCAAGA
TTCATTGCGAACCAAGAGACTCATGTGATGTGTCAGATTGCTTGTTCTGTGCACATGGGC
TGCTCAACTACCAATGCCATACCATTGCTTCTGCCATCTTTATATCAACCTGTGTTGCCG
CTGTGATCATGATAATATGGAAGATACTATCAAAGATTAAGTTTGTCACTGGTTCTGCCC
TAACACTGATAGCAACCCCACTTAAGTGGTTTCTAATGCTCTCTAAATGGCTTCTTCAAG
GTATTAAAGACAGGGCTTCCCGTTTGATGAGAACAGCAAATAATGCAATTGGGTGGGAGC
AGGATGTGGAGAGAGGCAGACCTCAA---GTGAGAGGGCAAAGAAATCAGGCTGCACGTT
ACT------CTTTCTATGGGGTAGCAATATTCTCATTGTTCACCACTGGACTTTGTTGCT
CAGAAAGTGTTGTCGCAGAGTCTAACATAATGCAGTGCATGAGCAGCGGAGCTGGAACCA
CCTGTAAGGCCAGTGGGACAGTTATATTGAAGCTAGGACCAATAGGTTCAGAGAGCTGCC
TAATACTAAAAGGATTGAAAGACAACGAGAAGCAGTTTATATCCATAAAAACAGTCTCAA
GTGAACTGACATGTCGGGAAGGGGAGTCCTTTTGGACCTCGCTTTACTCACCAGTTTGTC
TGAGTTCTCGGAGATGTCACTTGATGGGAGAGTGCACTGGTGATGTGTGCCTGAAATGGA
AGTCAAACAAAACCTCTGCTGAGTTCACTGGTAGAACACATAATGAAGTTCTGCATGACA
ACAGATGCTTTGAGCAGAGTGGTGGCATGGGTTATGGCTGCTTCAATGTCAACCCTTCCT
GCTTGTTAGTCCACACTTACTTGCGGTCAGTTTATAAGAATGGGTTCAGAGTCTTTAGGT
GCGTGGCTTGGAACCACAGAGTGAAGCTACTGATCACCACACAGAATAGGAAGTATGGGA
TGACTTTAATGGCAATGAGCACGCAACCTACTGACTGGGGCTCCATAGGCTTAATATTAG
ATTCGGAGGGTGTGACAGGGACAAATGCCTACTCATTCATGAGGCATGGTCAGGGGAGTT
ATGCTCTTATTGATGAACCATATTCAATAGAACCCAGAAAAGGCTTTATAGGAGAGGTAA
GATGCCCAACAGAAGAAACTGCAGTTAAGGCTTCACCATCATGCAAGATTGCTCCTCATC
TGATTGAATACCAGCCAGAAATGGACATAGTTGAGTGTACAATCAACATGATTGATCCAA
TGGCAATATTCAATAGAGGATCACTGCCACAGGTCAGAGATGGTGTAACCTTCACACAGT
CTATTGAGAAGAACTCTATCCAAGCTATGACTACTGGAGAGATAAAAGCCAGCGTGAGAT
TAACCCTTGATGACTACGAAGTTGAGTACAAAATCACAAATGTGAATTGTGATGCAACTT
TTGTTAATATAACTGGCTGCTACTCCTGTGATGAGGGTGCAAGGCTATGCATCAAAGTGA
TAGCTGGTGGTGAGGCAATCTTCCATTTTGTGGACACCGAAGAGTCCATTAATGTCCTGT
TCAAAACTGGATCAACCCCTACCATTCACTGCACGACACTTCATTTCTCACGACCAGTTG
TGAACTTTGAGGGGCAATATGATTGTGGCCAAGAGAAAAAACCAATGGCTGTAAAAGGAA
CCTTGGTGGCAATAGCACCCCACAATGATAGAGTTCAGTCAGGAGGCTCCTCTGTCGTGA
TAAATCCAAAAAACAAAACAGTTGATTTCTTAGGTTGGCTCTCGGGCCTTAGTTCTTGGC
T---AGGTGGACCACTTAAGACTATATTAACTGTTCTTGGGTTCTTAGTGATAGGACTGA
TATTTGTGGTACTGACCATCTATATCGTGAGGTTTGGAGTCACTCAAGCAATAATCAAAA
GGAAGAAGAAATGATTTGGGGGATTTGGGGT---AAAGGTCTAATCAA---AATTTACAT
AATTA----ATCATAATTGGAGGGTGGG--ATAATGGGGTCCTAGGCAGC----CAATTA
ATCTGTGAGTTGGGTTTGGAGGATGTTGCAAAAGCAGTAGAAGAGCCAGCATGGGTGATT
AGCAGAAG-AGGGATGTTTACATTATTCTTTAG-TATAGACAAGCACCGGCC--------
CGTAGGTCGTCAGTGTGTGTGTGTGTGTGTGTGTGTGTGTGTGTGTGTGTGTGTGTCTCA
CAGAGAATCCCGTGTACTAGCTGACTATTAA-AAAATGTCTGAGGATAACTACAGAACAA
TCGCCCTAGCGTTTTTGGACGAGTCTGCAGACTCAACTACCATTAATGCCTGGGTCAATG
AGTTCGCTTACCAAGGGTTTGACCCTAAAAGGATCGTGCAGTTGGTGAAGGAGAGAGGAA
CTGCAAAGGGCAGAGATTGGAAGAAGGATGTTAAGATGATGATTGTCCTGAACTTGGTGA
GAGGCAACAAGCCTGAAAGCATGATGAAGAAGATGTCTGAGAAAGGGGCTGCCATTGTAA
CTCAGCTGATCTCCACCTATCAGCTGAAAGAAGGGAATCCTGGGAGAGACACCATCACCT
TGTCTAGAGTTTCCGCTGCTTTCGTGCCATGGACTGTTCAGGCCTTGAAGACCTTGTCAG
AATCTCTGCCTGTGACCGGGACAACAATGGACAGCATTGCTGGAACAACTTATCCTAGGT
GCATGATGCACCCAAGCTTTGCTGGCATAATTGATCTTGAACTTCCAAACAACACTGGAG
CTATGCTGGCTGACGCACATGGGCTGTTCATGCTGGAGTTCTCAAAGACCATCAACCCAT
CTCTTAGAACCAAGCAGCCCAACGAGATTGCTGCAACATTTGAGAAGCCCAACATGGCTG
CCATGACTGGACGATTCTTCACCAGAGATGATAAGAAAAAGCTGCTCATTGCTATCGGGG
TTCTCAATGAAGACCTAGTGCCAAATCCAGCCATTGAGAAGTGTGCTGAGAAGTACAAGG
CCAAAGTTGGAAAGGTTTGAGCTGCCTGGGGGTGG--GGCTAGGGGA------------A
ATTATTGGGGATTAAGGGTGTAATTGGGTGGG----------TAATTAGAGGGGTGGGTA
ATCAGGGGAAACTGGCAGTGCAACTGCGTGTTTCTTGACCCTCCTTTTTGATTTCTGCCT
AAGGCTTGTCAAAGTCTCTGCTGCAGTGGGCCAGTCACGAGTCCAAAAAGTGGACAAAGC
CATAGCCCTGAACTCAGCATTTTCAGCCATGAAGTAATTAAATGACTCTTCTGCACTCAT
CGCAGCCAGCTTGGATGCCTCAGTGTCAGTACCTGGTTGCTTGGAAGGAGCTAACAGA--
----TCATTAGGGGAAAGGGACTGATATATCATTCTGACAACATCTCTAGAAGAGCTCTT
CCGTGCCTTTTGTGCTAGCTTAGCAACCCTTGCAGACTGAATGATGCAGATGTCACGTAT
TATGTCAGCACCAGTCAAATGATAGCAGTTCATCCCAAATTTTGACCCTTCTAGGAGAAT
CTTCCTGTAAATGATCTTGATCTGTTTCTCAATATCACATGACTGGTCGCCTGAGGCTTT
CATCAAAAGCTTTAAGAGCTTGTTAGTAGCATATGAGTCGGTCACTGATAAGAATATGAA
ATCTTCAAAGTAAAAGTCTATGTATTCTAACGAAGCAAGTCCTGTAGGCCATCTGAGAGC
ACTGACCAGGTAGTCTCTATTTGATCTCTTAATCTGATGGATAGACTCATGATACAACTC
CCTCATGATAGGATTGTACAGAGTGGTACTTTGGAGATTTATCATTTCTCCACTCAAAAT
GGCTGGAAACTCATTCTTGAGCAGATAATGGTTAAGGGTGGGTCGTGAGTCAAACACCAC
TGAGTTTCTGTACACTGTGAAGGGAACCTCTCCTCCTGCCAGGCTGAATGGCCCAAAGAG
AGCAGCTTCATTGAGAAAAGA-GTCCACAAAGAACCTTTTCTGTGTCCTGCCCTTCTTCC
TGTCACTAGACCTCTTGCGGAGATATACCACTCTAGAAAGCATTGCTNGTTTG-A-----
TGAGTAGTAGATATTTCGCAAAACGGGAGGTC-TTTGTGAAACCAAAAAA
>Punique_virus_PI-B4-2008_TN
ACACAAAGAGGCCCAAATATGGAAAGAATCCTTAGAAAACAACCACAACCTGAGGGAAGC
TTAACAATACATCAGCTGAGGAGGTATGAGTCATCAATATATGACACACCTATACCTGCC
TATGTTGTTAAGCATAGTTCTGATGGTGTGGCAATTGACATAGCAACTTCTGACTTAGCT
GAAGGTCAATCTGGGTCTACTATTCAGCCATATGAAACTATCCCTGCCCAAAATCTGACT
CTCTTCAAACATGACTACACATTTGGTCATCTGGCTGACACTACAGACAAAAAGTTTGTG
GAAGTCTTTGGAGTTATGGAAAATCGTGCTGATGATGCAGACTATCAGTCACCGGACATG
ATAATTGAGACTGAGTCAGGCCATGTGTATGTTGTTGAGTTCACTACCACAATGGGAGAT
GTGAACTCAGCAGAGCTTGCTGCTAGGAATAAGATAGCCAAGTATGAGATAGCATGCTTG
AACCGATCAGCGATAAAGCCCATATCACTATACATTATAGCTGTCCACTTTAACGGGGTG
GTTTCAAATCTTGAATTGACTGATGAAGAAGTCAATGAGATTGTCTTCAGGTTCAGACTA
GCACGAGACATTTTTGAAGAGCTTAGAGAGATAAATCCAAGCTTGTTTGACTCAGATGAG
ACAATAAGCAGATTAGACAGGGAGGTGAACAGCATAATGTCATCGATCCAGATTGACTGG
GACACAACAGAAAGCAAATTTCCAAGCTTCAAGAAAGAGCTCTTTGAGAATTTTATCATG
GAAGATGTGGACAATGATTATATAACAAGAATTGTGAAGAAGTGCACTGATGATTCTATC
AGAGGAATAGAACAAGACAATTTCTACTCAATTGATATCAGCAACAGAGAAAGATATGAA
ATGAATTTCAGAAAA-GCAGTTGGTGAGATTAATAATAAGATTGCAGAAATGGTGAGTCA
TGATTTTCTAAGAGACGTGGATGATCACAAGTCAACTGTGCAGTTTCCGGCCTGGGTGAC
CCTAGAAGGAGTACCGGGGAAGGACTTAGAACCTCTAAAGTCCTTGAATGTGGAAGGAAG
TCACCCAATGTGTAAGATTTGGAACAAGGTCTGCACAAATGCCACAATTGAAAAGATTGA
GAGAATGCATGATGACCCGATTCAAGAGTTAGAGTATGCAATGTCAGGCAGCACTGAGAG
ATCTGTGGAGAGGAACAAGTATCATAGAACTGTTCTGACCCTCAGTCAAGATGAGAGGGA
GTATGCAGCTGTGCTAGGTGTCTGTGGCAAAAAGAATTCAAATCTGGGGGCAGTAAAAGA
GGCCAGGGTTAGGAGTAAGAAGGGCTTCTCGATTGATCATGATATTAGCAAGGTCACTGA
TTACTTGTTTTCTGATGACCTATCATGCCTTCAGTGCGA--GGATGGACTATACAACCCC
TTGAGTGTTGATCATCCCTTGCGGATGCTGGCTATGGGTCTACACCAGCCAACAATGATC
CACTCTGATGACCTAATGCCTGAAACCTTAGAGTGCCATTCAGATATTCTCAAGACACCT
CTTGGTAGCTGGCTGCAAATGGTCTCAATAATTGGTGCAGAGTTGTCAGCATCAGTTAAA
CAACATGTGAAGCCTAATCAGTTTATTGTCAAGAGATTGATGAATTCAGGGATTTTCTTG
CTCATCAAGCCCACGACTTCCAAGGGCCATATCTTTGTTTCTCTGGCTGTTGATAAGAGG
CTTCTTGCAATGGAAATAGACAAGTCAGGAGTGTTCAAGCCTAGCATAGATGCCGGAGAT
TTATTAGTCACTGATTTTGTGTCATTCAAACTGAGTAAGATAACCAATCTGTGCAAGGCT
TCAGCTGTAATGGAAGCCTCCATTTGCTTTTGGGCTGAATGCTACGGTTACAACCCATGG
GATTTCATAAAGAGGACAGGTGAGAGAAGGCTGAGAGAGGCCTGGTTCATGATGAAGCTT
TCTCTTCTAACTATGCTAGAAGATAAAGCAGCAACTGAGGAACTCCAAACCATGCAGAGG
TATGTTATTATGGAGGGATTTGTTTCTCTTCCAGAGATACCTAGACCATACAAGATGCTG
TCTAAGATTCCAAAGGTCCTGCGATCCGAGCTGCAGGTTTTCCTCACTCAGAGATTATTC
TTCACTATACAAAGAATATCAAAGCACCCATTTGTCTTGCACAAGATGAACAGTGTTATT
AAGTGGAAAGATCTCTTCAATCCATACTCTGGTGACAACATAGATGAGCTTCAGATACTA
ATAAGCTGCTGCTACAATGGATACTTCAAAAACAAAGAAGAGGAAACAGAACCATCAGCA
TTGTCAGCAATGTATAAGAAAATCATTGAACTTGAGCACTTAAGGCCAAAAAGCGATGAC
TTTCTGGGATACAAGGATCCAGAAGAGCCCAAGATGCATGAATTCAGCAGAAGTTACTTA
AAACTGCTCTGTGATCATGCAAAAGCCAAGCTAAAGAGACAGTATGGACGAGGTGTACTG
GCTCAGATTGAGAGCAGTATTGTTAGAGAGGTGTCTTCTATAACTCTTGAGAGACTAGCC
ACTCTAAAAGCCACCAGCAATTTTAATGATTCATGGTACGTGTACAAAGATGTTAAGGAC
AAAAATTATACCAGAGACAAACTATTAGTGAAGATGACAAAGTTTGCTCATAGAGGCAAA
ACTTTGGCAATTGAGATGTTTGATGAGTGTATGACCAGAATAGAAGAAAAGGGCTGCATG
GAGATCTGCTTGTTTAAGAAACAGCAGCACGGAGGACTACGGGAGATCTATGTTATGGGA
GCAGATGAGAGAATAGTTCAGTCTGTAATAGAAGCTATTGCCAGGGCCATCGGGAGATTC
TTTGACTCTGACACACTATGTAATCCTGCCAACAAGATGAGGATTCCAGAGACTCATGGT
CAGAGAGCAAAGAAGAGATGTGGAAGATCTGTTTGGACATGTGCAACATCTGATGATGCA
AGAAAGTGGAACCAGGGTCACTTTGTCACTAAGTTTGCACTTATGTTATGCCAGTTCACA
CCAGAGGAATGGTGGCCAATGATCATCAGAGGATGCTCAATGTTCACTAATAAGTTCATG
ATGATGAATCTGGACTTCTTAAGGATTATAGACAGCCACAAGGAGCTAAATATAGAAGAT
GAATTTGTCACTAAACTTTTTAAGGCGTATCATGGAGAGTCAGTGGAGCCATGGATTGAT
CAGGGGAGAACATATCTGAAGACAAGCACAGGCATGATGCAAGGAATACTACATTTTACC
TCTTCATTACTACACTCTCTTCATCAGGAATTCATAAGGACAGCATCTCTTCAATTATTT
ACCCAAAGAATGGGCTCAGACGCAGCATCCAGGGTAGTCTGTGACATGATGCAGGGCTCA
GATGACAGTAGCATGATGATAAGCTTTCCAGCAGACAATGAAAAGATAAGAATGAGATAT
AAGCTTGTTGCTGCAATGTGTTTCAGGATAAAGAAGTCGCTTGGAATCTATGCTGGTATC
TATCCGTCAGAGAAATCAACATCAAACACCGACTTTGTGATGGAATATAACTCAGAATTC
TTCTTTCATTCTCAGCATGTGAGACCAACCATCAGATGGATTGCAGCTTCCTGTTCTCTA
CCTGAGGTGGAGACTTTGGTTGCTAGACAGGAGGAAGCAGCAAACCTACTAACCTCTATA
ACAGAAGGAGGTGGCTCCTTTTCACTAGCAGCAATGGTGCAGCAAAGCCAGTGCACAATT
CATTACATGCTAATGGGAATGGGTGTCAGTGCTCTGTTTGGTGAGTTCACAAAGGCAATC
TCAAAATGGATGGATCCTGGACTAGGATTCTTCTTGTTTGATAATCCTTACTCTGCTGGG
TTATCTGGCTTCAAGTATAACCTATACAGAGCCATCATGAACTCAAATCTCAAGTCAGTA
TATTCATTCTTCATGAAGCGTGTTAAAGGAGGATCAGTTAGAGCAGATGGAATCATCAGT
GAATCATGTAGTGTGAGTCCAGGTGGAGCAATTGTGATGAGCTCAACTCTGAGATGGGGT
TCTGTTGAAAAGTTTAAGAGGCTAAGAAACAGACTCAACATCCCTGAGGATTGGAGAGAG
ATGATTAATGAGACTCCAGAAATCCTGTACAGAGCACCCCAAACCGGAACAGAGATAATG
CTTCGAATTGCAGAAAAAGTTCATAGTCCTGGAGTTGTCTCTTCATTGAGCACAGGTAAT
GCTGTCTGTAAGGTCATGGCATCTTCTGTTTATTTCCTCTCAGCCTGCATATTTGAGGAT
GCAGGTAATCAAGAGTATAAGGTGATGAATAGCGACAAGTATAGCCTACTGCAAAAGATC
ATTGCCTTCAACCAGTTTGAGGAAGAGAATGACATAAGCCAAGAAGACTTATTGTTTCTG
TTTCCAAACTTATCAGAATTTGAAGCCTTTGATTCAATCATATATGATAAAGGGAGATTC
AATGTTATCCCCAGAGCCAGCCAGAGAGAAGCCACACAGACTAGAATAGTCGTTTTTGAG
CACCACTCTTCAGCCCGAGTCGCTCCTGAGAAGCTAGTTAGTGATAAGTGGTTTGGAACA
AGGAAGAGCAAAATAGGCTCAGCAGGATTCAAGCAAGAATGGGATCGGCTCAAAGTCATT
GTTAGATGGCTAAGAGATACTCCAGAAGAAACACTCATGGCTTCCCCGTTCTCAAACCAT
GTGCAGATCAGGAATTTCTTTGCCAGGATGGAAGGCAAACCCAGAGTAATCAAGGTGACA
GGGGCACCTGTCAAGAAACGTTCAGGCATGAGCAAGATAGCCATGGCAATAAGAGACAAC
TTCTGCAAGACCGGGTTCTTGCAAGGATTAGAAGATGAAGTTGGTCATAGTAGAGCTATG
CAGGTTGAAAAGCTGAAGCACTATCTATTCTCTGTGCTAATGGGACCTTACACAGAGGAT
GCTAAGTTGGAATTCATAGTGAAGATTCTAAAAGAGGAACCTCAAGTAATTCTGAATTAC
AATGATAAGAGGTCTAGAGCAAACACAATAAGCCTGCTACAAAGATTCATCAAGAGTGAT
GTGGGGATAGCAGCCCTTATTGAAGACATGAAGGCTGGGATCTTTGGGGCATTCACTAAG
ACTCAGCAGTTCAGTCAATCATCAATCAATAATAAATACTATGGAAAGGGTATATGGAAG
GGTGTGATTGATGGCTATCAGATTCAAATTGAGATAGATGGGAAGGAAGGGATGCCAACC
TACTTGAGCTCCATAACAGTTTCCAACTGCTCTAAGCCATGGGTTCTTACCCAAAGTCTG
AAAGCATGGTGTGAGGACATGCAAGTTAGCAACAACACAGATCTATCAAAACATAATAAA
AACGCAAACTACTGGATGTATGGATTCAAGATGTATGGCTCATCATACCCATATGGGTGT
CCTATATACATCGTGAGACAAGATATTACTAATCTTGGGCTTTTACATGATGATGATATT
GACATCAAGGTGAGGAGAAACACAATCAACCTTTTCGTGAGAAGCCATGACAAAAGGCCT
CGGGACCTGCACATACTGTCTTACACACCATCAGACTCAGACATCAGCTCAATAAGTTCG
AAGCACATCATGGAAGATGAGTATTTTGTCTACAAAGGATTATTCTCTGTGGAGCCTACC
AGATCATGGATGCTATGTCAATCACTACCTTGGAACTTTGTGAGACCTGTTGTTCATCTT
GCTTCAGGGAAAAGGGCTGCTCCCCGTCAGCTCGATCTGACAAGATTACGAGAGATTATA
AGATTGTGCACAGAATCATCAATCAGAAACAAAGTTGGCACAGTCTACAGCCAAGTCAAG
CCAGAGAAGATGATAGAATCAGAGGCTATAGACATGAGTGACATGTTTGACATGATGATA
GAAGAGGGGATGGATGATGCATTTGAAGATCTTGCTGACTTCCTAACAGTTGATGAAGAC
CCTGACTATATGGCGGAAGTTGACTTTGATGAAGAGAGCCTGAATCTTTTTGGGCCTGCG
CATTACAAAGAATTGCAGAGTCTTACAGTTTTGGCTCACCCATTAATGGATGGATTTGTA
ACTCGATTAGTGACAAAGTTAGGAAGATCCAAAATCAGAAGACTGCTTGAGAAGAATATA
ATAACATCAGATTGTAGAGAATTGGCTGAGTTATTATTTTTATCTCTAGATCGAGATCCA
TCACAAATAAAAGAAGAATTGATACAGGGAGACAGTCCTACAGAGGTTACTGACGACCTA
CTTGGGTAGTCATTTTCGTA----------------------------------------
------------------------------------------------------------
ACACAAAGAA-GGTGCT-----------TATGTTTTATGCAAAGTTTGTAAT---AATCC
TCTGCTTAGTGCAGGGCTTTTCTTTGAAATATACAATCATTTCAAAGTTAGGGTCTGGCA
CTACAAGACAAGTTTGCTTAAGCCACTCAACTGACTTGGATAAGGTTCTTGAAATTTCCA
ATATGGAGATGGATGCCATCAACTTGCTGGGTGGTTTCTGTACACTTGGAGAATTAAGGA
GGGAAGATTGCTCCCCTAACGTGTTCTCAAACTATGTTGTCAATGTACACGGGACAATAC
ATTCATCCAATTGCAAGTTTGTGGACATAGTTGGAGACAGGAGTATTGAAGTCCTTAATG
ATGCTACACCAGATAGCTTTACTCCTGGAGCCCACAACTGTAGCAGTTTTGAAAAACCAC
CTTTCTGGACTGACCTGGTTCCAA---AAAAG-----------AACGATA---------C
AGACCCTTCTC-CTTCTCTTCTCTCTGTGCTCCCTGCTGCTGCC---------GAGCTTG
A---CTTTAATCTAAAGCTGAAAGAGGCCAATGACAAGGTGGAAGCTATTCAGAGGGA--
-GTTAGTTGCTGAGAAGGCAAGGTCTGGGAGAATAGAAGATGAGGCTCGCACAAAAATGA
GGGAATTGGAAGATGAGCTAAGAAGAGGCTGGATTGCTGAGCGGGAAGCAAAGGAGCTGG
CTCATAAGAATCTGGAGGAAGAGAGGGTAAGTAAGCTTGAGATAGAAAGGAGGATGCATG
ATCTTGACAAGAAATTAAGGCAGTCCGAGAATGACGCTGATCGACTGAGAGAGCAGTACA
ACAAGAAAAGAAA---GTCAGAAGAAGAAGTGAAAACTCCAAAAGCATCGACACTTAATG
CGACAACTACACTGGCTACAGTGGTCCTCACTTCTTTGTTGGCTACTGGGCTTGCTGCTA
TTGAACAGATTGAAGAGAGAAACACAAACCATATTTTGAACAGACCAGGGACAGGAGTGT
ACATGGCCTCACCGA---CACTTACTCAGACAGAATGTTCACTTGGTTATGGCAAGGAGT
GTAAATCTTGGGAACTGCAAGTCAGTCCATTACATTACCCTTTCTTCACTTCTAATGTGG
ACAAGTACAGCATTTTAGAATCTATCACTCAGGAGCCAACTCTACTGATCAAAAACAACA
ATTCTTGTGAATTGACAACAAGTCCTGGATCTCAGAAACAGTGCCAAAAGGAATCTAGTA
CCATAAAGAAGTATTGTACTGATGATGCTAGAGCCTACTTCTTTATTGATCTAGGAGGAA
ATCTATCAATTGTTCACTGCTCAAATAACTTCGTTCTTTCAGAGGATTGCAATTTCTGCA
TCAGCAAGTCTGGAGGGGTTGGCCAGAAAATCTTCATGCCAATACAAGATGCATTCTGTC
AGAGAGGGGGATCAGAGTCACCTCCAGTAGTCAGATACTCTAAAGACTTGTGCTCTATAG
GACTCTTCAAGATTAAAAGCTGCCATAAAAGCACATCAAGGTATGAGAGAATGGGTTTCA
TAGTGGCAGGGCAGAAGAAGCTGTACTTAGAAGAATTAAAGATGAGGTACAGACAAGAGT
ATGATGAGGACCAGTTCTTTTGTTACAAGGTAAAGTCAAACTCTCCA------CTTCAGT
ATGAAAAGGTGTCACCATCCAAATGCAAAGGGGTTGGATCACAAGA---TCAGAAGTGCA
ATGGAGATGAGTACTTCTGCAATAGGTATCCTTGTGATACTAATAATCCAGATGCACATT
GCTCCTTAAGAAGACATGCTGCGGTTGTCGAGGTTAATGTCGGTGGTGTTTGGATTAAGC
CAAAGTGTGTTGGCTATGAAAAGGTCTTAGTCAAAAGAGGGGGTTTGAAGACTGAAGACC
TATCAGTCAGAGAATGTACTAGCTGTTTATGGGAATGTGAGAGAAACAAAGTTGTTGTAA
AGACTCATGGCCCCAAGATTGTCTCTGCCACTGCTTGTAGTCATGGATCTTGCAAGAGTG
TCATGCAGAAACCATCAACATTCCTAGAGATCCCTTATCCTGGAAATAGTGAAATTATAG
GTGGAGATATTGGGATTCATATGAGTGAGCGAGGCTCACCTTCTAACATTCATGTTGTTG
TTCATTGCAAGCCTAAGGATTCTTGTGATATCTCAGATTGCATTTTCTGCAAGCATGGAA
TACTGAATTACCAATGCCATAGTGTAGCCTCAGCAGTCCTCCTCTCAACGATGATTGCTG
CCTGTCTAGCTCTTGTTGGAGTGATAGTATCCAGATCAAAGCATGCAGTTAAATTCCTAG
CATCTGTAGTGGCAATACCATTCAAATGGGTGTCTCTACTAACTGTCTGGGTTGTGAAGA
ATTGGAAGCTCAGGATAACAAGAGTCATAAGAGCCACAAATGATGCAATAGGCTGGGAAA
ACAATCTTGAACAAGTTAGAGTGGAAAATGCTGCAAGAAGACCTCAACCCGCAGTCAGAT
ATG------CCTTTTATGGAACAACTATCCTCTCAATTCTAAGTACTGGCCTGTGTTGTT
CAGAAAGCTTGATAGCTGAATCAAGCATAATGCAGTGCACCACCGAGGATAGCTCAACTG
TATGCAAAGCTACTGGAACCGTGGTCCTGAAATTGGGACCAATTGGCTCTGAATCATGCC
TGATCCTGAAAGGTCTTAGAGACAATGAGAAGCAGTTCATATCCATAAAGACTATTTCTA
GTGAGTTGACTTGCAGAGAAGGAGAGTCATTCTGGACCTCATTGTACACCCCAGTATGTC
TAAGCTCTCGGAGGTGTCACTTAATGGGTGAGTGCACTGGAGATATATGCCTCAAGTGGA
AAACTAATAAAACATCTGCTGAATTTACTGGGAAGACTCATAGTGAGGTCATTCATGAGA
ACAAGTGCTTTGAACAGAGTGGAGGAATGGGTTATGGATGTTTTAATGTCAACCCATCAT
GCTTGATGGTTCACTCATATCTTAAGCCGATCTACAAAAATGCATTCAAAGTCTTTAGGT
GTGTAGCTTGGAATCATAGGGTCCGTCTTGGCATAACAACACACAAAAGGAATTTTGAAA
TCACTCTGATGGCAATGAGTACACAGCAGACAGACTGGGGTTCAATAGGTTTGATTCTAG
ACTCTGAGGGAATCACTGGTACAAATTCCTATTCCTTTATGAAACATGGATTGGGGAGCT
TTGCTATAATAGATGAACCTTATGTGACTGAGCCTCGAAAAGGCTATTTGGGCGAAGTTA
GATGTCCTACAGAAGAGACTGCAGTGAAAGCTTCTCCATCATGCAAAGTCGCGCCTGGGT
TGATAGAGTACCAGCCAGAGATGGATGTGGTGGAATGCACGACAAACATGATGGATCCTA
TGGCGATCTTCAACAGGGGTTCTTTGCCTCAAGTCAGAGATGGAAAGACATTCACTCAGT
CCATAGAAAAGAGCTCAGTCCAAGCGTTAACAACAGGGGAAATTCATGCTAGTGTGAGGC
TTGTTCTTGATGAATATGAAGTTGAGTACAAAGTGGTCAATAATGATTGTGATTCTACCT
TTGTGAACATCACAGGGTGCTATTCTTGTGACGAGGGTGCCAGACTCTGTGTAAAGGTAA
AAGCTTCTAGTGATGTAATATACCATTTCACTGACTCAGACAACAGTATGAATGTCCTCT
TTAAGGTTTCTTCCAACATCCAGGATTATTGTATAGTCTTACACTTTTCAAAGCCTGTTG
TCAATGTTGAAGGCAAGTATGATTGTGGCAGGAGCAAGAAGCCTATGCTGATTAAGGGCA
CTCTAATCGCCATGGCACCTCATGATGACAGAGTAACAAACGGGGGTTCATCAATTATTA
TAAATCCCAAAGGAGGTGGAGTTGATTTCTTAGGGTGGCTATCAGGATTGAGTTCTTGGT
T---TGGTGGTCCTTTAAAAACTTTCTTAATAATTGCAGGGTTCCTCATTGTAGGTATAA
TAATAGTCATAATCATCATAATTCTGGCACGGCTTGGGATTCAGCAGGCATTGGCAAAGA
AATTAAAATAACTTTACTATAG---TGATTA---AGCTTTATCTTTCAC--ATATAATTA
AATTT----ATTATAAATTGGGTTTAAT----GGGTGGGGAACTGGCAGC----GGATGT
GTTTTTAGCACGTGCCTGACAAACAAATGTAGATCTATAGAAGAGCCTGATT-GTGAAGT
AAATATATTGTCTGAGGTGAATTATTTGTTTAT-TACTGACTAGCACCGGTCTTTGTGT-
---------------------------------------------------------ACA
CAAAGATTCCCGTGTTTTAACTGACTAAT-A-ACCATGTCTGAGGAAAACTACCGAGAGA
TCGCCCTAGCCTTTTTAGACGAGTCTGCAGACTCTGGTACTATTTCAACCTGGGTTAATG
ACTTTGCCTACCAAGGATTTGACCCAAAGCGCATAGTCCAGTTGGTGAAGGAGAGAGGTA
CTGCCAAGGGGAGAGACTGGAAAAAGGATGTGAAAATGATGATCGTTCTGAATCTGGTCA
GAGGCAACAAGCCAGAGAGCATGATGAAGAAGATGTCTGAGAAAGGTGCTGCAATTGTTG
CTCAGTTGATTGCTGCATACCAGCTGAAGGAGGGCAACCCAGGAAGGGACACAATCACTC
TTTCCAGAGTGTCTGCTGCTTTTGTCCCTTGGACTGTGCAAGCTCTTAGGTCTTTGTCTG
ACTCATTGCCAGTGACTGGGACTACCATGGATAGCATTGCTGGGGTCACTTATCCCAGGT
GCATGATGCATCCTAGCTTTGCTGGGATTATTGACCTTGACTTGCCAAATGACACTGGGG
CCATGCTTGCTGATGCTCATGGTTTGTTCATGCTAGAGTTTTCAAAGACAATAAACCCAT
CTTTGAGAACTAAGCAGGCCAATGAGATTGCTGCTACCTTTGAGAAACCGAACATGGCTG
CCATGAATGGCAGATTCTTCACAAGGGAGGATAAGAAGAAGCTGCTCATCGCTATTGGGG
TCTTGAATGAAGACCTGATCCCTGTGTCTGCCATTGCTAAATGCGCAGAGAAGTACAGGG
CCAAGGTTGGAAAGATGTGAGCTGCCTAGGG-TGG--GGATAGGGGATTCTGGGTGTGGG
ATTTGTGGGTTTATGGGGTAAACAAGGGTGAGGGTTTGGGATTTAATTGAGGGGTGGGTA
ATCAGGGGAAACTGGCAGCATCAGAGCGTGCTTTTTGGATCTTCTCTTACTCTCTTCTCT
CACCAATTCGTAGGCTTCTTTAGCAGTGGGCCAGTCCCTTGTCCAGCTGGTTGATAGTGC
ACATGATCTGAATTCCAAGTCTATAGCCATAAAGTACTCAAATGAGTCAAAGCAGCTCAT
GGT------CTGAAGTGTATTCACTTCAGACTTCTCTTGTTTTGGCTTGCATTTTACA--
----TAGTATGGAGATAGTGATTGGTATATTAGCTTGCATGTATCTAATCTGTCAGTCTT
GCCTTTCCTAAATGCAAGTCTTGCCACTCTAGCACATTGAACAATACAAATGTCCTCAAT
GAGATCTGCACCAGTCAGGTCATAACATGTCAATCCATATTTTGAGCCCTCCAAAAGAAC
CTTCCTGTAAATGATCTTTATTTGAGCCTCTATGTCAGCACTCATTAAGCCGGATGCCTT
GATAAATAGTTTAAGCATTTTGTTTGTGACATAAGTGTAGGCATCAGACAGGAAGACATG
ATCTGCATAATAGAACTCAATGAACTCTAGTGATGCAAGACCAGTTGGCCATCTGAGAGC
GCTTATGAGAAAGTCCTTGTTGTATCTTTTAATTTGATGTGTAGACTCACTGAATAGCTC
AAGCATTATCTGATTATAAAGTGTTGTGCTAGTGGCTGTTATCATAATTCTGCTCAGCAT
GGCCGGAAATTCACCTTTTGACAAGTAATGATTCAGAGTAGGTCTTGAATCATATTTAAC
TTTGTTTTGTGAGACAGTGAATGGCATGTCACTTCCATACAAGCTGAAAGGGTAGGATAG
TCCTCTAAAATCGACATCTGC-ATCCACATAAAACCTCCTGTTTGTTCT------CTTCC
TGT---TAGACTTTTGCTTGAGGAAGAAAATACGTGATATCATGGCTAATTGGTA-----
TTAGCTTTTGTGTTATCGCAGTACAGGAGGCC-TTTGTGT----------
>Toscana_virus_H4906_2004_FR
ACACAAAGAGGCCCAAATATGGAAAGAATCCTTAAAAAACAACCAGCTCCTGTAAGAGCA
TTAACCATTCATCCCCTGAGGAGGTATGAATCATCAATTTATGACACCCCGATACCAGCC
TATGTGATCAAGCATAGCTCAGATGGTGTTACCATAGACATAGCAACTTCTGAGCTTGCT
GATGGGCAATCTGGATCAACGATCCAACCTTTTGAGAGTGTTCCTGCACAGAATCTGACC
CTGTTCAAACATGACTTCACTTTTGGACATCTGGCAGACACTACTGACAAGAAATTTGTT
GAAGTCTTTGGAGTTCTGGAGAACAGGGCTGATGACTCAGATTTTCAGTCTCCTGACATG
ATCATTGAGACTGAGACTGGCCATGTCTATGTTGTTGAATTCACCACAACAATGGGTGAT
GCCAATTCAGCTGACCTAGCTGCGAGGAATAAGATTGCCAAGTATGAGATAGCTTGCCTC
AACAGGTCCGCCATAAAGCCGATCTCTCTGTACATAATTGCTGTGCATTTTAATGGGGTG
GTATCAAATCTTGATCTATCAGATGAGGAGGTCAATGAGATTGTATTTAGATTCAGGCTG
GCAAGGGATATCTTTGAGGAACTGAGAGAGATCAACCCAGCACTATTTGACTCAGATGAG
ACTGTCAGCAGACTGGAGAGGGAGGTGAATAGTGTCATGTCTGCCATACAAATAGATTGG
AAGACCACAGAGAAGAAATTTCCAAGCTTCAGAAAGGAGCTATTTGACAACTTCAGAAGT
AAAGAGGTTGATGAAGAATACATATCCAAGATCATTAAGGAGTGCACTGATGAAGCCTTA
AAGGGGATTGAGAGAGACAGTCTCTACACTGAGAATATAACCAACAAAGAGAGGTTTGAA
ATGAA-CTCAAAAAGGGCAACTTCTGACATAAAGAACAAGATGGCAGAGATGATGAGTTA
TGAGTTCTTAAGAGATACAGAAGATCATAAGTCTACTGTGCAGTTCCCACCCTGGGTGAC
AAGAACTGGCCCCTCAGGGAAGGACCTAGAGCCCCTTAAATCTGTGAATGTTGAAGGTTC
TCATCCCATGTGTAAGATCTGGAATAAGGTATGCACGAATGCATCAATCGAGAAGATAGA
GAGAATGCACGATGATCCAGTGCTAGAACTTGAATATGCTATGTCAGGGTCTACAGAGCG
GTCAGTTGAAAGAAATAAATACCACCGCACAGTGCTCACTCTATCCCCAGAGGAAAGAGA
ATATGCTGCAGTCTTAGGGGTTTGTGGCAAGAAAAACGCAAACCTGGGAGCTGTCAAAGA
GGCCAGGGTGAGGAGTAAGAAAGGCTTCTCTATTGGGCACAACACTGAAAGAGTGGAAGA
ATTTTTGTCTGACAGCTGTGTTGACG--ACCTCACCCCTACTGAAGGCCTTTACAACCCA
CTCTCAGAGGACAAATCATTGAGACTACTGGCTATGGGCTTGCATCAACCTACTCTAATC
CACATGGATGATGAAAATCCAGAGACCCTAGACTGTCATCTAAAATTTCTGAGTTCACCA
ATTGGGAGCTGGCTGCAAATGGTTTCCATCATTGGCGCTGAGTTGTCTGCCTCAGTGAAG
CAGCATGTGAAGCCCAACCAGTTCATTGTGAAGAGGCTGCTGGACTCGGCTGTGTTCCTG
CTGATTAAGCCCACAACATCTAAGGGCCACATATTTGTCTCTCTTGCTGTTAACAAGAAG
TCACTGTACGGAGAGCTGAGCAAGTCTAGTGTATTCAAGCAGTCTATTGATGCTGGTGAC
CTCCTGGTGACCGACTTTGTTTCTTTCAAGCTCAGTAAGATCACTAATCTATGCAAAGCC
CTATGTGTACTAGAGGCTGCATCTTGCTTCTGGGCTGAGACATACGGCTTTGAACCCTGG
AAGTTTGTGGATCAGGCAAGTGTAGCAAAGTTCTCAGATGCTTGGTTCATGATCAAGTTG
TCTCTCTTGACCATGCTGGAAGATAAAGCGACAACAGAAGAGCTCCAGACTATGCAAAGA
TATGTGATAATGGAAGGGTTTGTATCGCTCCCAGAAATCCCCAAGCCCCACAAGATGTTG
TCAAAGATCCCAAAAGTACTCAGATCTGAGTTGCAAGTATTTCTTACTCATAGATTGTTC
AACACAATGCAGAGGATTTCAGCCACTCCATTCCAGCTTCATAAAGTTGGTGGAAATATC
CGTTGGAAGGGGCTTTTCAACCCGTACTCCGGAAATAGCATTGATGAGCTACAAACTTTG
ATCAGCTGCTGCTACAATGGCTACTTCAAGAACAAGGAGGAAGATACTGAGCCATCGGCA
CTATCAGCCATGTACAAGAAGATTATAGAGCTAGAACATCTCCGCCCTCCTACTGACAAG
TACCTAGGGTATGAAGACCCGACTGATCCTAAGATGCATGAGTTTAGCAGGAGCTATCTA
AAGCTGCTATGCAATCATGCTAAGACCAAACTGAGGAAGCAGTATGGAAGAGGAGTGATG
AGCCAAATTGAGAGCAGTATCGTGAGAGAGGTTCAATCAATAACCTTGGAGCGGCTGGCC
ACTCTCAAGGCCACCAGCAACTTTGATAGCTCATGGTACACCTTTAAAGAGGTGAAGGAC
AAGAACTACACAAGGGATAAGCTTCTGGTTAAGATGACTAAGTTTGCTCATAGAGGGAAG
ACCCTGGCCATAGAAGTGTTTGAGGAGTGTATGTCAAGAATTGAGGAGAAAGGTTGCATG
GAAATATGCTTGTTCAAAAAGCAGCAGCATGGTGGTCTCAGAGAGATCTATGTCATGGGA
GCTGATGAGAGGATAGTTCAATCTGTAATAGAAGCCATAGCACGGGCAATTGGGAGATTT
TTTGACTCTGATACTTTGTGCAACCCTACTAACAAAATCAGGATTCCAGAAACACATGGG
CAGAGAGCTAAAAGAAGATGTGGTCGGTCTGTATGGACATGCGCCACCTCAGATGATGCA
AGAAAGTGGAATCAGGGACACTATGTGACGAAATTCGCACTGATGCTCTGCGAGTTCACA
CCCCAAGAATGGTGGCCTTTAATTATCAGAGGCTGCTCAATGTTCACCAACAAATATATG
ATGATGAATCTTGACTTCTTGAGGATAATTGATAGCCACAAAGAACTACAGATAGAAGAT
GAATTTGTGAGCAAGCTGTTCAAAGCCTACCATGGAGAAAGTGTTGAGCCATGGATATCC
CAAGGGTGCACATACCTCAAAACAAGCACTGGGATGATGCAAGGGATTCTACACTTCACC
TCCTCCTTGTTACACTCTCTACATCAGGAGTTTGTGAAGACCACGGCTATTCAGCTATTC
ACTCTGAAGCTAGGCTCTGATGCTTCCTCAAAAGTGGTGTGTGATATGATGCAGGGCTCA
GATGATAGCAGCATGATCATTAGCTTCCCTGCTGATAGTGAGAAAGTTAAGATGAGGTAC
AAGTTAGTTGCTGCTATGTGTTTCAGGATTAAGAAGAGTCTTGGCATTTATATTGGCATC
TATCCATCAGAAAAGTCCACTCCTAACACCGACTTTGTGATGGAGTACAACTCAGAATTC
TTCTTCCATTCCCAGCACGTGAGACCTACCATCAGGTGGATAGCTGCCTCCTGCTCACTT
CCTGAGGTGGAAACCTTAGTCGCAAGACAGGAGGAGGCTGCAAATCTACTCACTGCTATA
ACTGAGGGAGGGGGATCGTTCTCACTGGCAGCCATGATACAACATTGTCAGTGCTCAATA
CATTACATGCTTATGGGATTGGGAGTGAGTGCCCTGTTCTCAGAGTTTTCGAAGGCCATC
TCCAAGTGGCTTGATCCAGGACTTGGTTTCTTCTTATTTGATAATCCATACTCTGCTGGT
CTATCAGGGTTCAAGTACAACCTTTACAGAGCTATAATGAACTCAAGTCTAAAGTCAATT
TACTCGTTCTTCATGAAAAGGGTAAAAGGAGGGTCACAGAAAACAGATGGTATCATAAGT
GAATCATGCAGTGTTAGCCCTGGAGGAGCTATAGTCATGAGCTCCACCCTGAGGTGGGGG
TCGGTGGAGAAATTCAAGAGGTTAAGGAGCAGATTAAATATACCCGAGACCTGGAAGGAG
ATGATCAATGAAAGTCCTGAAGTCCTGTATAGGGCACCGCAGACTGGGACCGAGATCATG
TTAAGAATAGCAGAGAAGGTGCATAGCCCTGGGGTGGTCTCCTCATTGAGCACTGGCAAT
GCAGTATGCAAGGTCATGGCATCATCAGTGTACTTTCTGTCAGCCTGTATCTTTGAGGAT
GCAGGATCACAAGAGTATAAGGTTGTCAATAATGACAAGTACAGTCTAATGCAGAAGATA
ATAGCCTTTGATCAAATAGGCTATAGTGATGAGATTAGCCAAGAGGACCTGCTATTTCTG
TTTCCTAATCTAGCTGAGTTCGAGGCATTCGACTCAATCATCTATGACAAAGGGAGGTTT
AATGTTATTCCCAGGGCAAGTCAGAGGGAAGCAACTCAAACTCGGATTGTCGTTTTTGAG
CACCACTCCTCTGCCAGAGTTGCCCCAGAAAAGCTAGTGAGTGACAAGTGGTTTGGCACC
AGAAAGAGTAAGATAGGATCTCCTGGATTTAGACAAGAGTGGGACAGGCTCAAGGCAATC
GTCCGTTGGCTAAGAGACACACCAGAGGAGACTCTTGAAGCATCACCTTTCTCTAACCAC
ATCCAGATTCGCAACTTCTTTGCTAGGATGGAAGGTAGGCCGAGGGTCATTAAGGTCACT
GGTGCACCCGTCAAAAAGAGGTCTGGGATGAGCAAAATTGCCATGGCTATAAGAGATAAT
TTCTGCAAATCAGGATTCTTGCAAGGGTTGGAGGACGAAGTTGGTCATAGCAGAGCTATG
CAGGTGGAAAAGATAAAGCATTATCTATTCTCAGTACTTATGGGCCCGTACTCTGAAGAA
GCCAAGCTAGAGTACGTGGTAAAGATTCTGAAGGAAGAGCCACAAGTCATTCTTAATTAC
AACGACAAGAGATCAAGAGCCAACATAATCAGCCTACTGCAGAGATTCATAAAAAGTGAA
ATTGGTATAGCTACACTTATAGAAGACATGAAGGCAGGGGTCTTTGGCGCTTTTGTGAAA
GCACAGCAGTTCAGCCAGTCCTCCATTAACAATAAATACTATGGAAAAGGCATCTGGAAG
GGGGTGATGGATGGCTATCAGATTCAAATAGACATTGATGGGAAGGAAGGGATGCCATCT
CATTTATCCAGCATCACCATCTCAAACTGTTCGAAACCATGGGTCCTGACTCAGAGCCTG
AAGGCATGGTGTGAGGACATGCAAGTATACAACAACATGGATGTTTCAAAAGCCAACCCA
AAGGCCAATTACTGGATGTATGGTTTCAAAATGTATGGATCTTCTTATCCATATGGTTGC
CCTATATACCTTGTCCGCCATGACATCACAAACCTAGGCCTGTTGCATGATGATGACATT
GATATTAAAGTGAGGAGGAACACCATCAATCTATTTGTGAGAAGTAAAGATAAAAGGCCC
AGAGATCTGCACATCCTTTCTTACACACCATCAGACTCAGACATAAGCTCTGTCAGTTCA
AAGCACATAATGGAGGATGAGTACTTCATATACAAAGGGGCCTTTTCTGTCGAACCAACC
AGATCTTGGATGCTATGCCAGCCACTACCCTGGAGTTTTGTCAGGCCTGTACTACAAGTT
GCCACTGGAAGCAGAAGAAGCCCCAGACAACTAGATCTTGAAAGATTGAGGGAGATAATC
AGGCTTTGCACAGAATCCTCAATAAGGAACAAAGTTGGGACTGTTTATAGTCAGAATAGG
CCAGAGAAGTTCATAGAGGCTGAACCTATTGATATGAGTGAGATGTTTGACATGATGTTA
GATGAAGGAATGGATGACGCATTTGAGGAGCTAGCAGACTATTTGACCGTGGAGGAGGAC
CCTGACTATATGGATGAAGTGAATTTCGACGATGACAGTCTCAACCTCTTTGGGCCAGCA
CATTACAAGGAATTACAGAGTCTTACAGTATTAGCACACCCTCTGATGGATGATTTTGTA
ACAAGGTTGGTAGGTAAGATGGGTAGACCTCAGATTAGGAGGTTACTGGAAAAGAATGTG
ACGACCAGAGACCTAAGAGAACTGTCAGAGCTGTTATTCATGGCTCTTGACAAAGACCCT
TCTCAAATAAAAGAGGAATTGATTCTTGGAGATAGCCCAACTGAAGTTCCTGACGACCTT
CTTGGCTAACAACTTTGACACTTAGAGAAACTAAGAAGGATAAAGGGTTAGGGGGGTGTT
CCTTTGTTATGTCTATAAATTATTTAAGAATTGGGCGGTCTTTGTGT-------------
ACACAAAGAA-GGTGCT-----------TATGTTTATTGCAAAG---TTGTTATTAATTT
CCTGTTTAGTGCAGCAGGCCTATCTGAAATATACTATTATTTCAGAGATAGGGAACGGCA
CTAGAACTTCCTTTTGCTACAGTTCAAGAACTAGCTTGGGGAGCCTCTTAGAAGCTTGGG
ACAACGTGACTGAGTCAATTGGCCTGACTTCTGGCACTTGCAAAGTGGGGTCACTGGAGA
ACAGGGACTGCAGGAAAGACATAATGTCCAACTACGTTGCTGAGGTGCACTCTAACCTGC
ACGGGCTGGGAGCTATGATGCACAACTACGGTGATGACAAGAGGGTTGAGATCCTCAATG
ATGTCATACCAGATGAGCTCAATCCTGGACACCACAACTGTAGTGACCTTGACCGAAAGC
CATTTTGGACTGAGTTTATTAATGTGGCAAAGCCACTGAGTGAAATAGTCCCAATGTCAG
TGATTCCACCACCAGTTGTGAAGCCCCAGCCACCTGCAGAACCATCCTCCAAGAAACATG
TTCCGTTTGATGTACTTTTGTCAGAAGCTGAGAAGGAGCTAAACCAGACGAAGATTAGAC
TGGAAGATGAGAGAAAGTCCAATGCAGAAGAGACAGCAAAGGAG---AGGGCTAGGATGA
AGGAGATTGAGGATGAATTGAGAAGGGAGTGGGAGCTGGAACGGAAGAGGAAGGACGCAA
TGGCAGATGATTTAGCAAAAGAAACAGCAAGAAGGAGGGAGATAGAAAGGAAGGCCCATG
AGCTTGATAGAATGCTTAAAAAGAAGGAGC--------GCGAAAGCCTGATTGCAAAAGA
GAAAGCAGATGAG------GACATGAGAAGCCATG-TGCATAAACCAAACACGACT----
-----AGAGCCCCAGCACCCACAATTATCACCACTCTACTCATGGCGAGTGCAGCCCTAG
CGGGGCCCCTGGAGAACAGGGAGACAAATCATTTGCTCAACAGGCCAGGAAATGGGGCTT
ACA----CTCTAAG--CGACTTTGCTGAATCAACCTGCACACTGGCCTATGGATCAGAAT
GCAAATCTTGGGAGCACCTTCTGAATGAGGAGCTGTTCCCCTTCTTCCATTCTAATCTTG
ACAAGTACAGCATGCTAGAAGCTGCAACAGAGACAGTACCTATACTCAATAAGAGCTCTG
CAGTTTGCACCATTTCTCCTTCCACACATTCATCGAATGCCTGTGGGAGAGAGGCTAGTG
TCATTAGGAAGAAATGTTATAGTAACATGTCAGCCTTCTTCTACATTAACCTGGCAGGTC
AAATTACTGTGGTTAAGTGTGAAACAAACCACGTCCTTTCTAGTGATTGTGGAAATTGCA
TCTCTAAG---AGCTTGAGTGGCCAAAAGGTATACACCCCAGTGCAAGATGTGTTCTGTC
AGAAGGGCTGGACACAGTCCATCCCAAGCACAAGATATTCAAAAGACATCTGTTCTATTG
GTTTGCACACCGTGAAGGAATGCAAGATAGGAACCACTAGCTTTGAGAGGGTGGGTTTCA
TAGTTGTGAAAGGCCGCAAGATGTACATTGAGCAGATGAAGATGAGATCAAGGCAGGAAT
ACAGCGAAGATCAATTTTTGTGCTATAAATCAGAAAGCGGCTCTGGCTCATCTGTCAAGC
TAAAGAAGTTCAAGGTTGAATCATGCAAGGGTGTTACTACATCATCAGCCTCTAAGTGCT
CTGGCGATGAGTATTTCTGCAGCAGGTTTCCATGTGAAACAGCCAACGTTGAAGCCCACT
GCATTCTAAGGAGGCATAGTGCAATAGTGGAAGTGAATGTCAACGGCGTGTGGGTTGTGC
CTAGGTGTATTGGCTATGAGGAGGTTCTGGTCAAAAGGACATCACTCAAGGTTGAAGATA
CGACAGAAAGGGAATGTGATTCCTGCTTATGGGAATGTGGGAAGAATAAGCTGATTGTCA
AGACTCATGGTCCCAAAGTGGTTTATGCAACAGCATGCAGCCATGGATCCTGTAAAAGTG
TGATGCAGAAGCCAGCAACCTTTGTGTACCTACCATACCCTGGAAATAGTGAAATTGTTG
GGGGTGACATAGGGATTCACATGACAGAAGAGTCATCACCCTCGAATATACACTTAGTAG
CACACTGCCCTGCAAGGGACTCATGTGATGTCAGTGACTGTCTATTCTGCGTTCACGGAC
TCCTTAATTATCAGTGCCACACCTTGTTTTCAGCATTGCTCATATCAACTACTGTGATGT
CAATTCTCACATTGCTGCTCTTGCTTGTGAAAGGGGCAAAGGATCTTGTTAAGAAATTGT
TCCACTGGCTGATCACTCCTTTATGCTGGCTATCAGTCTTTTGCTGCTGGGTGGTTAAAA
GCTGGAAAAGAAGAGTGGGTTCAGCAATTTCTAGGACAAACGACACTATTGGTTGGCGTG
AAAACAGGCGGCATGCTCAAGACATTGAGAGAGCACAGTACACAGGAGGGGCTCCAGGGG
CCAAATATTCATTTTATGGGGTTATGATTCTAGGATTACTGAGTAGTGCCCAGAGTTGCT
CTGAAAGTGTGATAGCAGACTCCAAGATCATGCAATGCACAACTTCAGGGAGTTCCACCC
TTTGCAAGGCAAGCGGGACAGTAATCATGAGATTGGGACCCATAGGCTCAGAGTCTTGTT
TGATTCTGAAAGGGCTCAAGGACAGTGAAAAGCAGTTCATATCTATCAAGACCATATCAA
GTGAACTCACGTGCCGAGAAGGAGAATCTTTCTGGACCACCCTATACACACCTATCTGCT
TAAGCTCAAGAAGATGTCACTTGATGGGAGAATGTGTCTCTGATCGCTGCCTCAAGTGGA
AGACTAATCAAACATCCGCAGAATTTACAGGGAAAGCACATGGTGACGTTATGCACGAGA
ACAGATGCTTTGAGCAAAGTGGAGGAATAGGCTACGGATGTTTTAACGTAAACCCTTCTT
GTCTCTATGTCCACTCTTATCTCAAGTCTGTTTACAGGAACGGGTTCAAAGTTTTCAGGT
GTGTGGCATGGAATCATAGGATTAGACTAGAGATGACGACACACTCCCGAAAGTTCCCTA
TGGTTTTGATGGCCATGAGCACACAGCCCACTGACTGGGGATCCATTGGTTTGATTCTTG
ACTCAGAAGGGATAACAGGAACAAATTCTTATTCCTTTATGAAACATGGCTCAGGAAGTT
TTGCTATAATAGATGACCCATATTCTCCAGAGCCTCGAAAAGGGTTCCTGGGAGAAGTGC
GGTGTCCTACAGAAGAGACAGCCATGCGAGCATCACCTTCTTGCAAGATGGCTCCAAACT
TGATTGAGTATCAGCCTGAAATGGACACAGCAGAGTGTACCACAAATATGATAGACCCTA
TGGCTATATTCAATCGAGGATCTCTGCCACAGGTTCGGGATGGGATGACTTTCACGCAAT
CAATAGAAAAGAACACTGTTCAGGCATTAACAACAGGGGAAGTTAAGGCATCCATCCGCC
TCACATTAGATGATTATGATGTGGTGTATCAAAATAGCCAGTCTGACTGCTCAGCCACAT
TTAAGAACCTCACTGGTTGTTACTCATGTGATGAAGGATCCAGACTATGCTATCAAGTGA
AGGCAGAAGGCGAGACTATTTTTCACTTTATCAATGAAGAAGAGTCCATCAATGTCATCA
ATAAGGTAAACCCGGGAGTGAGCGACTACTGCACCGTTCTCCATTTCTCAAGGCCTGTTA
TTTCTATTGAGGGAACATATGACTGCGGGCTAAGCAAGAGACCAATGGTGATAAAAGGTA
CTCTAATTGCCACTGCTCCACATGATGATAGAAAGCATGAAGGAGGTTCTTCTTTAGTAG
TCAACCCCAAAGGTGGTTCAGTTGACTTCTTTGGATGGTTGTCTGGATTGACCTCATGGC
T---CGGAGGTCCTCTCAAAACATTTCTGACTATTCTTGGATTCCTAGCTGTGGGCTTAC
TGTTAGTGGTGATAATTATCATCATCATTCGGACTGGAATGCAACAAGCTTTGAAGAAGA
AGATAAAATAAAATAAT--------CCATCT-----TCTTTCTATTAT----TCTCATGT
ATCTTT-------CACTCAGGGTTTAGG-------GGGGGAGTGGGCAGT--------GC
ATGTGTATG---GCTCCGTTAGGCAGGTCTGAATCT-CAGGGAAAGTATGGGAAGCAAAA
CAAGTTGATGGCAGTTTGGACATATTTTGTTTTGTTCTTTAAAGCACCGGTCTTT-----
---------------------------------------------------------ACA
CAGAGATTCCCGTGTATTAATCAAAAGCTATCAACATGTCAGACGAGAATTACCGCGACA
TTGCTCTTGCTTTTCTTGATGAGTCTGCAGATTCTGGGACCATCAATGCATGGGTGAATG
AGTTTGCTTACCAAGGGTTTGACCCAAAGCGCATTGTCCAACTGGTTAAGGAGAGAGGAA
CAGCAAAGGGCAGGGACTGGAAGAAGGACGTGAAGATGATGATTGTGCTGAACCTTGTCA
GAGGGAATAAGCCTGAGGCTATGATGAAGAAGATGTCAGAGAAGGGTGCGTCTATAGTGG
CCAATCTGATATCAGTGTACCAGCTGAAGGAGGGAAATCCTGGCAGAGACACCATCACTC
TGTCTAGAGTGTCGGCTGCTTTTGTTCCATGGACCGTTCAGGCACTTCGCGTTCTGTCAG
AATCGCTGCCAGTTTCTGGGACCACTATGGATGCCATTGCCGGCGTGACCTACCCAAGAG
CCATGATGCACCCCAGCTTTGCTGGGATTATTGACCTAGATCTGCCAAATGGAGCTGGGG
CCACCATTGCTGATGCTCATGGATTGTTCATGATTGAGTTCTCTAAGACAATAAACCCAT
CTTTGAGAACTAAGCAGGCTAATGAGGTGGCTGCTACGTTTGAAAAGCCCAACATGGCTG
CCATGAGTGGACGGTTCTTCACTAGGGAGGACAAAAAGAAGCTACTCATAGCAGTCGGAA
TTATTGATGAGGACCTGGTTTTGGCATCAGCAGTAGTGAGAAGTGCAGAGAAGTATCGGG
CCAAGGTGGGTAAGT---AAGCTGCCATGGGGTTGAGGG-TTTGGGATTATGGGAAGG-G
GAACCTAGGGAATC-------TGAGGGGTGGG----------TTCATAGG--GGTGGGTA
GTGGGGGGGACTAGGCAG--CCACTTTGTCACTCTCTTGTCTTCCTTAGGGCAT-CGTCT
ATTAGACAGCACAGACTCATGTATTGTGGGCCAATCTTTAGCCCAGAAGGTGGAAAGAGC
AGTTTCTCTAAATCTCAGGTCTGTTTTCATGAAGTAGTCATAAGACTTGGCAGCACTCAT
TGATAGTAAACCCTTTGCCTTAGCCTTCTTGTCATCTTTCCTATCAAGCTTGCTCAGAAC
TAATTCCACTGGGCTTATTGAAAAGTATATCATCAGTTGGGAGTCTCTGGTCATTCTAGA
AAATGCCTTTGCAACCAATTTAGTCACCCGTGCTGCTTGAACCACACATATGTCTCCGAG
GATGTCATTTCCTGGGAGGTCAAAAGCAGTTAATCCATGCTTCTTGCCTTCTAGGAGAAC
CCTCCTATGAATTTCCACTATTTGCTCCTCAATGGTTGAACAGTAGAGTCCAGAAGCCTT
GACCAGTAATTTGAGATATCTCTGAATAGATCCTGGATCAAACTCGGACAAGAACAGGAG
CTCCTCGAAATAGTAATCTATGAACTCAAGAGAGGGGATTCCTGTTGGCCATCTGAGGGC
AGACAAGAGATATTTCTTATTGCTCCTTTTTAGCTGATGAATAGATTCCTGGTAAAGCTC
CCTTATTGTTGGCTCATAAAGTCTAGTTCGAACAGCACTGATCATACCTGGTCCCAGAAC
TGCAGGGAATTCTCCATTTATGAGGAAGTGTGAAAGAGTTGGTCTTGACTTGTATACTAC
CTCATAATTTTTTATGTAAATAGGGAACTCATTCTCGATTAAAGAGCAGTCCTTTTCAAA
ATCAAAGGTGTCCAGGTCACA-GTCTATGTAGAACCTAGGCAAAGACCT---CTTATGGC
TTGAACCAGACTTGTGCTTCAGAATGACAGCTCTGGATTGCATGGCTGTCTAGAAGTCTA
TTATTAGTTCTGGTTTAGCGATACGGGAGGTC-TTTGTGT----------
>Toscana_virus_T152_2010_TN
ACACAGAGAGGCCCAAATATGGAAAGAATCCTTAGAAAACAACCAGCTCCTGTAAGAGCA
TTAACCATTCATCCACTGAGGAGGTATGAATCATCAATCTATGACACACCAATACCAGCC
TATGTGATCAAGCATAGCTCAGATGGTGTCACCATAGATATAGCAACCTCCGAGCTTGCT
GATGGACAATCTGGGTCTACTATTCAGCCTTTTGAAAGTGTCCCTGCTCAGAATCTAACT
CTGTTCAAACATGACTTCACTTTTGGTCATCTAGCAGACACAACTGATAAAAAGTTTGTT
GAGGTATTCGGGGTTCTGGAGAACAGGGCTGATGATTCTGACTTTCAATCTCCTGACATG
ATCATAGAGACAGAGACTGGCCATGTTTATGTAGTTGAATTTACAACAACCATGGGAGAT
GCAAACTCAGCAGATCTGGCTGCCAGAAACAAGATCGCGAAGTATGAGATAGCTTGCCTC
AACAGGTCTGCTATAAAGCCTATCTCTCTATACATAATTGCTGTGCATTTTAATGGAGTG
ATTTCAAACCTCGACCTGTCAGACGAGGAAGTCAACGAGATAGTATTCAGGTTCAGACTG
GCAAGGGACATCTTTGAGGAATTAAGAGAAATTAATCCAGCTCTATTTGACTCAGATGAG
ACTATTAGTAGACTAGAAAGGGAGGTCAACAGTGTCATGTCTGCCATACAGATTAATTGG
GACACCACCGAGAAGAAATTCCCGAGCTTCAGGAGGGAGCTTTTTGAGAACTTCAGGAGT
AAGGAAGTTGATGAAGAGTATATCTCTAAGATCATCAAAAGATGCACTGATGAAGCCCTG
AGAGGGATTGAGAGAGATAGTCTCTACACTGAAGACATCACCAATAAAGAGAGATTTGAG
CTGAA-CTCAAAGAGAGCTGCTTCTGACATAAAGAACAAGATGGCAGAGATGATGAGTTA
TGAGTTCTTAAGAGACACAGAGGACCACAAGTCGACTGTGCAGTTTCCTCCCTGGGTGAC
AAGGACAGGCCCGGCTGGTAAAGACCTAGAGCCTCTTAAGTCTGTGAATGTGGAGGGTTC
TCATCCCATGTGTAAGATTTGGAATAAGGTATGCACAAATGCTTCAATAGAGAAAATAGA
GAGAATGCATGATGATCCAGTTTTGGAGCTTGAATATGCAATGTCTGGGTCAACAGAGCG
GTCAGTTGAGAGGAACAAGTACCACCGCACCGTGCTCACCTTGTCCCCAGAGGAGAGAGA
GTATGCTGCAGTCCTAGGAGTTTGTGGGAAGAGAAATGCAAATCTGGGAGCTGTTAAAGA
GGCCAGAGTGAGAAGTAAGAAGGGCTTTTCCATTGGCCACAACACTGAAAGAGTGGAAGA
GTTCTTGTCTGATAGCTGTGTAGAGG--ATCTCATCCCAACAGAGGGTCTGTACAACCCG
CTCTCTGAGGACAAACCCTTAAGACTGCTGGCAATGGGCCTGCATCAGCCTACTCTGATC
CACATGGATGATGAGACCCCGGAGACTCTGGACTGCCATTTAAAATTCTTGAGTTCACCG
ATAGGAAGCTGGCTGCAAATGGTATCCATAATCGGTGCAGAGCTGTCTGCTTCAGTAAAG
CAGCACGTCAAGCCTAATCAATTCATTGTGAAGAGGTTGCTGGACTCTGCTGTATTCTTA
CTGATTAAGCCAACAACGTCTAAGGGTCACATATTTGTCTCTCTTGCTGTCAACAAGAAG
TTCTTACATGGTGAGCTAAGCAAATCTAGTGTCTTCAAGCAGTCTATAGATGCAGGTGAT
CTCCTGGTCACAGACTTTGTTTCATTTAAGCTTAGCAAGATCACTAATCTTTGCAAGGCT
CTATGTGTATTAGAGGCAGCTTCTTGCTTCTGGGCTGAAACATATGGTTTTGAACCATGG
AAATTCGTGGACCAGGCCGGTGCTGTGAAGTTTTCAGATGCATGGTTTATGATAAAACTA
TCTCTCCTGACTATGTTAGAGGACAAGGCAACAACAGAAGAGCTCCAGACTATGCAAAGA
TATGTGATAATGGAGGGGTTTGTGTCACTCCCTGAAATTCCCAAACCTCACAAGATGTTG
TCAAAAATCCCAAAAGTGCTTAGGTCTGAGCTACAAGTATTCCTAGCTCACAGGCTGTTC
AGCACAATGCAGCGAATATCAGCCACCCCTTTCCAGCTCCACAAGGTAGGAGGGAACATC
CGTTGGAAGGGACTTTTCAATCCTTACTCTGGAAACAGTATTGATGAGCTGCAAACATTA
ATTAGCTGCTGCTATAACGGTTATTTTAAAAACAAGGAGGAAGACACCGAGCCTTCAGCA
TTATCAGCCATGTACAAGAAGATTATAGAGCTGGAACATCTCCGACCTCCGACAGACACA
TACTTAGGATATGAAGACCCTATTGATCCTAAGATGCACGAGTTCAGCAGGAGTTATCTG
AAACTGCTATGCAACCATGCTAAGACCAAACTAAGAAAGCAATATGGCAGGGGAGTGATG
AATCAGATTGAGAATAGCATAGTGAGAGAGGTCCAGTCAATAACTTTAGAACGGTTAGCC
ACTCTCAAAGCTACTAGCAACTTCGACAGTTCATGGTACACTTTCAAGGAAGTGAAAGAC
AAGAATTACACTAGAGATAAACTTCTGGTTAAGATGACTCAGTTTGCTCATAGAGGAAAG
ACTCTGGCTATAGAGGTGTTTGAAGAATGCATGTCAAGGATTGAAGAGAAAGGCTGCATG
GAGATCTGCCTATTCAAGAAACAACAGCATGGTGGTCTCAGAGAGATTTATGTCATGGGT
GCTGATGAAAGAATAGTTCAATCAGTGATAGAGGCCATAGCGCGGGCTATTGGAAGATTT
TTCGACTCAGACACCCTGTGCAATCCCTCCAACAAAATAAGGATTCCAGAGACACACGGG
CAGAGAGCCAAAAAAAGGTGTGGTCGATCTGTCTGGACTTGTGCCACCTCAGATGATGCT
AGAAAGTGGAATCAAGGGCATTATGTGACAAAATTTGCCCTGATGCTATGTGAATTCACC
CCTCAAGAGTGGTGGCCCTTAATCATTAGAGGTTGCTCGATGTTCACAAACAAGTTTATG
ATGATGAATCTTGATTTCCTAAGGATAATTGATAGTCACAAGGAGCTACAGATTGAGGAT
GAGTTTGTGAGTAAGTTGTTCAGGGCATACCATGGTGAGAGTGTGGAGCCATGGATATCT
CAGGGGTGCACATACCTCAAGACAAGCACTGGGATGATGCAGGGGATTCTGCACTTCACC
TCCTCCTTGCTTCACTCCCTGCATCAGGAGTTTGTAAAGACTACAGCTATCCAACTGTTC
ACTCTAAAGCTAGGCTCTGATGCGTCTTCAAAAGTGGTGTGCGATATGATGCAGGGCTCA
GATGACAGTAGTATGATCATTAGCTTTCCTGCTGATAATGAGAAGATTAAAATGAGGTAC
AAGCTGGTTGCTGCTATGTGTTTCAGGATCAAAAAGAGCCTTGGCATTTACATAGGCATC
TACCCGTCCGAGAAGTCCACTCCCAACACAGACTTCGTGATGGAGTACAACTCGGAGTTC
TTCTTCCATTCTCAGCATGTGAGGCCTACCATCAGGTGGATAGCTGCTTCTTGCTCTCTC
CCTGAGGTTGAGACATTGGTTGCAAGACAAGAAGAGGCTGCTAATCTGCTCACTGCTATA
ACAGAAGGAGGAGGATCATTCTCCCTGGCAGCCATGATACAGCACTGCCAGTGCTCAATT
CATTACATGCTCATGGGATTGGGTGTGAGTGCTCTGTTCTCAGAATTTTCAAAGGCTATT
TCCAAGTGGCTCGACCCTGGGCTTGGCTTCTTCTTGTTTGATAACCCGTACTCTGCTGGT
CTGTCGGGATTCAAGTATAATCTATACAGAGCCATAATGAATTCAAGCCTGAAATCCATC
TACTCGTTTTTCATGAAGAGGGTGAAAGGGGGGTCTCAAAGAACAGATGGCATTATAAGT
GAATCCTGCAGTGTCAGTCCTGGTGGAGCTATAGTCATGAGCTCCACTCTGAGGTGGGGA
TCAGTAGAGAAGTTTAAGAGGCTAAGAAATAGACTAAACATACCTGAAACCTGGAAAGAA
ATGATCAATGAGAGTCCTGAGATCTTGTACAGGGCGCCGCAGACTGGGACTGAAATAATG
CTAAGAATAGCTGAAAAGGTGCATAGTCCTGGAGTGGTATCATCATTAAGCACCGGAAAT
GCTGTCTGTAAAGTCATGGCATCTTCAGTATACTTTCTCTCAGCTTGCATTTTTGAGGAT
GCAGGATCACAAGAGTACAAGGTTGTCAATAATGACAAATACAGTCTGATGCAAAAGATC
ATAGCTTTTGACCAGATCGGCTGCAACGATGAAATCAGCCAAGAGGACTTGTTGTTTCTG
TTCCCTAATCTGGCAGAATTTGAGGCTTTCGATTCAATCATCTATGATAAGGGGAGGTTC
AATGTTATCCCAAGAGCAAGCCAGAGGGAAGCAACCCAGACTCGGATTGTTGTCTTTGAA
CACCACTCTTCAGCCAGAGTTGCTCCAGAAAAACTTGTGAGTGATAAGTGGTTTGGCACT
AGAAAGAGCAAGATAGGATCTCCTGGGTTCAGGCAAGAGTGGGACAGACTCAAGGCCATC
GTCCGCTGGCTTAGAGATACTCCAGAAGAAACTCTTGATTCATCACCATTCTCTAACCAC
ATCCAGATTCGCAACTTCTTTGCTAGAATGGAGGGTAGGCCAAGGGTCATCAAAGTCACT
GGCGCACCTGTAAAAAAGAGATCTGGCATGAGCAAGATTGCCATGGCTATAAGGGACAAT
TTCTGCAAGGCTGGATTCTTACAGGGGCTGGAAGACGAAGTTGGTCACAGCAGGGCTATG
CAAGTAGAGAAAATAAAGCATTACCTGTTTTCAGTACTCATGGGCCCATACTCAGAAGAA
GCCAAGCTAGAATATGTGGTCAAGATTCTGAAGGAGGAGCCACAAGTCATTCTTAATTAC
AATGACAAGAGGTCAAGAGCCAACATCATCAGCTTGCTGCAAAGGTTTATTAAAAGTGAA
ATAGGCATAGCAACACTCATAGAAGATATGAAGGCAGGGGTCTTTGGCGCTTTTGTGAAG
GCACAGCAGTTTAGCCAGTCCTCAGTCAATAATAAGTATTATGGAAGAGGCATCTGGAAG
GGTGTGATGGATGGCTACCAAGTTCAGATAGACATTGATGGGAAGGAGGGGATGCCATCT
CATTTGTCTGGAATCACTATCTCAAATTGCTCCAAACCATGGGTCCTGACTCAGAGTTTG
AAGGCATGGTGTGAGGACATACAGGTATATAACAACATGGATGTGTCCAAGGCCAACCCA
AAGGCCAATTACTGGATGTATGGTTTCAAGATGTATGGGTCTTCATATCCATATGGATGC
CCAATATATCTTGTCCGCCATGACATTACAAATCTAGGCTTGCTCCATGATGATGACATA
GATATTAAGGTAAGGAGAAACACAATCAACCTGTTTGTGAGAAGCAAAGATAAAAGACCA
AGAGATCTGCATATCTTATCGTACACTCCTTCAGATTCAGATATAAGTTCTGTCAGCTCA
AAGCACATAATGGAGGATGAATATTTTGTGTACAAGGGGGCCTTTTCTGTAGAACCAACT
AGATCATGGATGTTGTGCCAGCCCTTGCCGTGGAGCTTTGTAAGACCTGTGCTGCAGGTT
GCGACAGGGAGTAGGAGGAGCCCTAGACAACTGGATCTTGAAAGACTGAGAGAAATCATC
AGACTTTGCACTGAGTCCTCAATTAGAAATAAGGTTGGGACTGTGTATGGTCAGAATAGA
CCAGAAAAGTTCATTGAAGCAGAGCCTATTGACATGAGTGAAATGTTTGACATGATGTTA
GATGAGGGAATGGACGATGCCTTTGAGGAACTGGCTGACTACTTAACTGTGGAAGAGGAT
CCTGATTATATGGATGAGGTTAGCTTTGATGATGATAGTCTCAATCTCTTTGGACCAGCA
CACTACAAGGAGTTACAGAGTCTCACAGTGTTAGCACACCCTCTAATGGATGACTTTGTA
ACAAGGTTAGTGGGCAAAATGGGTAGGCCACAGATCAGGAGATTGCTAGAAAAGAATGTC
ACAACCAGAGACTTAAGAGAACTTTCAGAGCTGTTATTCATGGCTCTAGACAGAGACCCA
TCTCAAATAAGAGAGGAATTGATTCTTGGAGACAGTCCAACTGAGGTACCTGATGACCTT
CTTGGCTAACTGCTTTAGGAATTGAGAGAACTGAGGGAGAGAATAGGTGTGGGGGGTGTT
CCTTTGTTATATCTATAAGTTATTTAAGAATTGGGCGGTCTTTGTGT-------------
ACACAAAGAA-GGTGCT-----------TATGTTTATTGCAAAG---TTGTTATTAATTT
CCTGTTTAGTGCAGCAGGCCTATCTGAAATACACTATTATTTCAGAAATAGGGAACGGCA
CTAGAACTTCTTCTTGTTATAGCTCAAGAACCAGCTTGGGGAGCCTCCTGGAAGCTTGGG
ACAACATAACTGAGTCTATTGGTCTGACATCTGGCACTTGCAAAGTGGGATCACTGGAAA
ACAGGGATTGCAAAAGAGACATCATGTCAAATTATGTTGCAGAAGTGCATTCCAACTTAC
ACGGCCTAGGAGCTATGATGCACAACTATGGTGATGACAAGAGGGTTGAGGTCCTCAATG
ATGTCATCCCAGATGAGCTCAATCCAGGACGCCACAATTGCAGTGACCTAGACCGGAAGC
CATTCTGGACAGAGTTTATTAATGTGGCAAAGCCAACGAATAAAATAGCTCCCATATCAG
TGATCCCACCACCAATTGTGAAGCCTATACCAATTGCAGAACCAACCACTAAGAAAAACA
TCCCATTTGATAAACTCCTATCTGAAGCAGAAAAGGAGTTGAACCAAACAAAAATCAGAT
TGGAAACCGAAAGAAGGTCTAATGCGGAAGAGGCTGCAAAAGAG---AGGGCCAGGATGA
GAGAAATTGAAGACAAGCTGAGAAAGGATTGGGAGCTGGAACGAGAGAGAAAAGATGCAG
TGGCGGACGACCTGGCAAAAGAAATAGCGAGAAGAAGAGAGATAGAGAGAAAAGCTCATG
AATTAGATAAGATGCTCAAGAAGAAGGAGC--------GTGAGGATCTGGTGGCAATAGA
AAAGGTGAGTGAG------GATATGAGAAACCATG-TACGTAGACCAAATACAACC----
-----ATAGCCCCTGCTCCCACGATCATTACTACCCTGCTCTTGGCCAGTGCAGTAATGG
CAGGACCTTTGGAGAACAGGGAAACAAACCACTTACTAAACAGGCCAGGGAATGGAGCTT
ACA----CCCTAAG--TGACTTTGCTGAGTCCACCTGCACGCTAGCTTATGGCTCAGAGT
GCAAATCCTGGGAGCACCAATTGGATGAGCTGTCTTTTCCCTTCTTCCACTCTAACCTTG
ACAAGTACAGCATGCTAGAGGCTGCAACAGAGACAATACCAATACTCAACAAGAGCTCAG
CTGTCTGCACAATTTCCCCATCAACGCATTCATCAAATGCATGTGGCAGGGAAGCCAGCC
TCATAAAGAAGAAATGTGGAAGCAATATGTCGGCTTTCTTCTATGTTAACCTAGCCGGTC
AGATAACTGTTGTCAAGTGTGATACAAACCATGTCTTGTCTAACGACTGTGGGAATTGTA
TCTCGAAA---ACCTTGAGCGGTCAGAAGATTTATACTCCAGTTCAGGATATGTTCTGTC
AGAAAGGCTGGACAGAGTCCATCCCAAGCACAAGGTACTCAAAAGACCTCTGTTCTATTG
GCTTGCACACTGTGAAGGAATGCAAGACTGGCACCACCAACTTTGAGAGAGTGGGTTTCA
TTGTTGTGGAGAGTCGCAAGATGTACATAGAGCAGATGAAGATGAGATCAAGGCAAGAAT
TCAGCGAAGACCAGTTCTTATGCTACAAATCAGAGAGCAGTTCTGGCTCTTCTGTAAAAC
TAAAGAAGGTCAAAGTTGAGTCATGCAAAGGTGTTACAACATCATCAGCCTCTAAGTGCT
CTGGGGATGAATATTTCTGCAGCAGGTACCCATGTGAAACTGCAAATGTTGAAGCCCATT
GCATTCTACGAAGGCATAGTGCAGTTATAGAAGTGAATGTCAATGGCGTATGGGTTGTGC
CGAGATGCATTGGTTATGAAGAGGTTCTTGTAAGAAGGACTTCACTCAAAGTAGAAGATA
CATCTAGTAGAGAATGTGATACCTGCTTATGGGAATGCGGGAAAAATAAACTAATTGTCA
AAACTCATGGCCCCAAAATAGTTTATGCAACAGCATGTAGCCATGGGTCTTGCAAGAGTG
TGATGCAAAAGCCAGCGACCTTCGTGTTTCTGCCGTACCCAGGAAACAGCGAGATTGTTG
GAGGTGATATAGGGGTCCACATGACAGAGGAATCATCACCTTCAAACATACACATGGTGG
CACACTGCCCTGCGAAGGATTCCTGTGAGGTTAGCAGCTGCCTATTCTGTGTGCACGGAC
TGCTTAATTACCAGTGCCACACCTTGTTCTCTGCACTACTAATATCCACTACTGTGATGT
CCATTCTTACATTGCTACTTCTTCTTGTGAAGGGGGCTAAAGATCTTGTCAAGAGATTAT
TCTACTGGCTAATTACACCTCTGTGCTGGCTATCAGTGTTCTGTAGCTGGATGATCAAAA
GCTGGAGAAAGAGAGTGGGCTCAGCTATTTCTAGAACCAATGACACCATTGGTTGGCGTG
ACAATAGACGATATGGGCAAGACGTTGAGAGAGCACAGTACACAGGAGGAGCTCCAGGGA
CTAAATATTCATTTTATGGAGTGATGATTCTTGGCCTATTAGGTAACGTGCATAGTTGCT
CTGAGAGTGTCATAGCCGACTCCAAAGTCATGCAATGCACAACTTCGGGGAGTTCTACCC
TCTGCAAGGCTAGTGGGACTGTGATTATGAAGCTAGGGCCTATAGGCTCAGAGTCCTGCC
TGATTTTGAAGGGTCTTAAGGACAGTGAAAAGCAATTCATCTCAATCAAGACAATATCAA
GTGAACTCACATGCCGAGAGGGAGAGTCCTTCTGGACTACTCTATATACTCCTGTCTGTC
TAAGTTCGCGAAGGTGCCACCTAATGGGAGAATGTGTCTCCGACCGCTGCCTTAAGTGGA
AAACTAATGAAACATCTGCAGAATTCACTGGGAAGGCACATGGAGAAGTTATGCATGAGA
ATAAATGCTTTGAGCAGAGCGGTGGAATAGGCTATGGATGCTTTAATGTGAACCCTTCTT
GTCTCTACGTCCATTCTTATCTCAAATCTGTCTACAAGAACGGATTCAAGATCTTTAGAT
GTGTGGCATGGAACCATAGGATCAGACTTGAAGTTACCACTCACTCCAGGAAGTTCCCAA
TGGTTTTGATGGCTATGAGCACACAACCCACTGACTGGGGTTCTATTGGGTTAATCCTAG
ATTCAGAAGGGATAACAGGGACTAATGCGTACTCCTTCATGAAGCACGGGTCAGGAAGCT
TTGCCATTATAGATGACCCATATTCTCCAGAGCCTCGTAAAGGCTTTTTAGGAGAAGTGC
GATGTCCGACAGAAGAGACAGCTATTCGGGCGTCACCCTCATGTAAGATGGCTCCTAACT
TGATTGAGTACCAGCCCGAGATGGACACTGCAGAGTGCACTACAAACATGATAGATCCCA
TGGCCATATTCAATCGAGGGTCCTTGCCACAAGTCCGGGATGGAATGACATTTACACAAT
CAATTGAGAAGAACACAGTTCAAGCACTGACAACAGGGGAGGTTAGAGCTTCCATACGCC
TCACATTGGACGACTATGACGTGGTGTATCAGAATAGCCAGTCTGACTGCTCAGCTACAT
TTAAGAATCTCACCGGCTGTTATTCATGTGATGAGGGCTCCAGAATGTGCTACCAGGTGA
AGGCAGAAGGAGAAACTATCTTTCACTTTGTCAATGAGGATGAATCCATCAATGTTATTA
ACAAGGTGAGCCCAGACGTAAGTGACTACTGCACTGTTCTCCACTTCTCAAGACCTGTCA
TCTCTATTGAAGGGAGGTATGACTGCGGGCTTAGCAAAAGACCAATGGTAATAAAAGGTA
CTCTAATTGCTACTGCCCCGCATGATGATAGAAAGCATGAAGGAGGTTCCTCATTGGTTG
TCAACCCCAAAGGCGGCACAGTTGACTTCTTCGGATGGGTGTCTGGACTAACCTCGTGGC
T---AGGTGGACCTCTGAAGACCTTCTTGACCATCCTTGGATTCCTAGCTCTGGGCCTAC
TCTTAGTAGTGGTGATCATCATCATTGCTCGTACTGGGGTGCAGCAGGCCCTGAAAAAGA
A-----AAACAAGTAAT--------ATATAT-----CATTTCTATC------TTTTACAC
ATCATT-------AAATTAGGGGTTAGG-------GGGGGAATAGGCAGT--------GC
ATGTGTGTG---GCCCAGTTAGGCAAAACAAAATCT-TAGGAAGAATATGGAAAGCATTG
CACATTGGTGGTATTTTGGACATATTTTGTTTTGTTCTTTAAAGCACCGGTCTTTGTGT-
---------------------------------------------------------ACA
CAGAGATTCCCGTGTATTAAACAAAAGCTATCAACATGTCAGACGAGAATTATCGCGACA
TTGCTCTTGCTTTTCTTGATGAGTCTGCAGATTCTGGGACCATCAATGCATGGGTGAATG
AGTTTGCTTACCAAGGATTTGACCCAAAGCGCATTGTTCAGTTGGTCAAGGAGAGAGGAA
CAGCGAAGGGCAGGGACTGGAAGAAAGATGTGAAGATGATGATTGTGCTGAACCTTGTCA
GGGGAAACAAGCCGGAAGCCATGATGAAGAAGATGTCAGAGAAGGGTGCTTCTATTGTGG
CCAACCTGATTTCAGTCTATCAGCTGAAGGAAGGGAACCCTGGCAGGGACACCATCACTC
TGTCAAGGGTGTCAGCCGCATTTGTTCCGTGGACTGTTCAGGCACTACGTGTCCTGTCAG
AATCCCTGCCTGTGTCTGGGACCACTATGGATGCTATTGCTGGTGTGACCTACCCAAGAG
CCATGATGCATCCTAGCTTTGCTGGAATCATTGATCTGGACCTTCCGAATGGGGCTGGGG
CCACTATTGCTGATGCTCATGGGCTGTTCATGATTGAGTTCTCAAAGACCATAAATCCAT
CTCTGAGAACAAAACAGGCTAATGAAGTGGCTGCCACATTTGAAAAGCCCAATATGGCCG
CCATGAGTGGACGGTTCTTCACCAGAGAAGACAAGAAGAAGCTGCTCATAGCAGTGGGGA
TCATTGATGAGGATCTTGTTCTGGCGTCTGCAGTGGTGAGGAGTGCTGAGAAGTATCGCG
CCAAGGTTGGCAAGT---GAGCTGCCAGGGGGTTAGGGGAATTGGGATTGGG---ATG-G
GGATCATGGGAATC-------TGAGGGGTGGG----------ATCATAAG--GGTGGGTA
GTGGGGGGGACTAGGCAG--CCACTTTGTCACTCTCATGTCTTCTTTAAGGCAT-CGTTT
GTCAGATAGAATGGTCTCTTGTGGGGTAGGCCAGTCCTTAGCCCAAAAGGTGGAAAGAGC
AGTCTCTCTAAATCCCAAGTCAGTTCTCATGAAATAGTCATAAGACCTAGCAGCACTCAT
AGACATCAACCCTTTTGCTTTAGCCCTCTTATCCTCCTTCTTATCAAGTTTACTCAAAAC
CAACTCAACTGGACTTATTGAGAAGTATATCATCAGATGGGTGTCTCTGGTCATCTTAGA
GAATATCTTAGCAACTAGTCTTGTCACCCGCGCTGCTTGAACCACACAGATGTCTCCTAG
GATGTCATTTCCTGGGAGATCAAAAGCAGTCAATCCATGCTTTTTGCCTTCTATGAGCAC
TCGTCTGTGAATCTCCACTATCTGCTCCTCAATAGTGGAGTTGTAAAGCCCAGAGGCCTT
AACCAGTAATTTCAGGTATCTCTGGATAGATCCCGGGTCAAACTCTGACAAGAACAGGAG
CTCCTCGAAGTAATAGTCTATAAACTCTAGAGTGGGAATCCCTGTGGGCCACCTGAGGGC
AGACAAAAGATATTTCTTGTTATTCCTCTTTAGTTGGTGAATCGATTCCTGGTAGAGCTC
TCTCATGGTTGGCTCGTAAAGTCTGGTTCGAACTGCGCTGATCATGCCAGGCCCCAGTAC
AGCAGGAAACTCCTTCTCAATGAGGAAATGTGAGAGAGTTGGCTTTGACTTATAGACCAC
CTTATAATTGTTTATGTAAATGGGGAACTCATTCTCAATCAGAGAGCAACCCTTCTCAAA
ATCAAAGGTGTCCAAATCACA-GTCTATGTAGAACCTGGGCAAAGACCT---CTTGTGGC
CTGAACCAGATCTATGCTTCAAGATGACAGCTCTGGATTGCATGGCTGTCTAGAAGTCTA
TTATTAGCTCTGGTTTAGCAATACGGGAGGTC-TTTGTGT----------
>Toscana_virus_EsPhGR40_2004_ES
------------------------AGAATCCTTAAAAAACAACCAGCTCCTGTAAGAGCA
TTAACCATTCATCCCCTGAGGAGGTATGAATCATCAATTTATGACACTCCGATACCAGCC
TATGTGATCAAGCATAGCTCAGATGGTGTTACCATAGACATAGCAACTTCTGAGCTTGCT
GATGGGCAATCTGGATCAACGATCCAACCTTTTGAGAGTGTTCCTGCACAGAATCTGACT
CTGTTCAAACATGACTTCACTTTTGGACATCTGGCAGACACTACTGACAAGAAATTTGTT
GAAGTCTTTGGAGTTCTGGAGAACAGGGCTGATGATTCAGATTTTCAGTCTCCTGACATG
ATCATTGAGACAGAGACTGGCCATGTCTATGTTGTTGAATTCACCACAACAATGGGTGAT
GCCAATTCAGCTGACCTAGCTGCGAGGAACAAGATTGCCAAGTATGAGATAGCTTGCCTC
AACAGGTCCGCCATAAAGCCGATTTCTCTGTACATAATTGCTGTGCATTTTAATGGGGTG
GTATCAAATCTTGATCTATCAGATGAAGAGGTCAATGAGATTGTATTTAGATTCAGGCTG
GCAAGGGATATCTTTGAAGAACTGAGAGAGATCAACCCAGCACTATTTGACTCAGATGAG
ACTGTCAGCAGACTGGAGAGGGAGGTTAATAGTGTCATGTCTGCCATACAAATAGATTGG
AAGACCACAGAGAAGAAATTCCCAAGCTTCAGAAAGGAGCTATTTGACAACTTCAGAAGT
AAAGAGGTTGATGAAGAATACATATCCAAGATCATTAAGAAGTGCACTGATGAGGCCCTA
AGGGGGATTGAGAGAGACAGTCTTTACACTGAGAATATAACCAACAAAGAGAGGTTTGAA
ATGAA-TTCAAAAAGGGCAACTTCTGACATAAAGAACAAGATGGCAGAGATGATGAGTTA
TGAGTTCTTAAGAGATACAGAAGATCATAAGTCTACTGTGCAGTTCCCACCCTGGGTGAC
AAGAACTGGTCCTCCAGGGAAGGACCTGGAGCCCCTTAAATCTGTGAATGTCGAAGGTTC
TCATCCCATGTGCAAGATCTGGAATAAGGTATGCACGAATGCATCAATCGAGAAGATAGA
GAGAATGCACGATGATCCAGTGCTAGAACTTGAATATGCTATGTCAGGGTCCACAGAGCG
GTCAGTTGAAAGAAATAAGTACCACCGCACAGTGCTCACTCTGTCCCCAGAGGAAAGAGA
ATATGCTGCAGTCTTGGGGGTTTGTGGCAAGAAAAACGCAAACCTGGGAGCTGTCAAAGA
GGCCAGGGTGAGAAGTAAGAAAGGCTTCTCTATTGGGCACAACACTGAAAGAGTGGAAGA
ATTCTTGTCTGACAGCTGTGTTGACG--ACCTCACCCCTACTGAAGGCCTTTACAACCCA
CTCTCAGAGGACAAATCATTGAGACTACTGGCTATGGGCTTGCATCAACCTACTCTAATC
CACATGGATGAGGAAAATCCAGAGACCCTAGACTGTCATCTGAAATTTTTGAGTTCACCA
ATTGGAAGCTGGCTGCAGATGGTTTCCATCATTGGCGCTGAGTTGTCTGCCTCAGTAAAG
CAGCATGTGAAGCCTAACCAGTTTATTGTGAAGAGGCTGTTGGACTCGGCTGTGTTCCTG
CTGATTAAGCCCACAACATCTAAGGGCCACATATTTGTCTCTCTTGCTGTTAACAAGAAA
TCACTGCACGGAGAGCTGAGCAAATCTAGTGTATTCAAGCAGTCTATTGATGCTGGTGAT
CTCCTGGTGACCGACTTTGTTTCTTTCAAGCTCAGTAAGATCACCAATCTATGCAAAGCT
CTATGTGTACTGGAGGCTGCATCTTGCTTCTGGGCTGAGACATACGGCTTTGAACCCTGG
AAGTTTGTGGATCAGGCAAGTGCAGCAAAGTTCTCAGACGCTTGGTTCATGATCAAGTTG
TCTCTCTTGACCATGCTGGAAGATAAAGCGACAACAGAAGAGCTCCAGACTATGCAAAGA
TATGTGATAATGGAAGGGTTTGTATCGCTCCCAGAAATCCCCAAGCCCCACAAGATGTTG
TCAAAAATCCCAAAAGTGCTCAGATCTGAGTTGCAAGTATTTCTTACTCATAGATTGTTC
AACACAATGCAGAGGATTTCAGCCACTCCATTCCAGCTTCATAAAGTTGGTGGAAACATC
CGTTGGAAGGGGCTTTTCAATCCATACTCCGGAAATAGCATTGATGAGCTACAAACTTTG
ATCAGCTGCTGCTACAATGGCTATTTCAAGAACAAGGAGGAAGACACTGAGCCATCGGCA
CTATCAGCCATGTACAAGAAGATTATAGAATTAGAACATCTCCGCCCTCCTACTGACAAG
TACCTAGGGTATGAAGACCCAACTGATCCTAAGATGCATGAGTTTAGCAGGAGCTATCTA
AAGCTGCTATGCAATCATGCTAAGACCAAACTGAGGAAGCAGTATGGAAGAGGAGTGATG
AGCCAAATTGAGAGTAGTATCGTGAGAGAGGTTCAATCAATAACCTTGGAGCGGCTAGCT
ACTCTCAAGGCCACCAGCAACTTTGATAGCTCATGGTACACCTTTAAAGAGGTGAAGGAT
AAGAACTACACAAGGGACAAGCTTCTGGTTAAGATGACTAAGTTTGCTCATAGAGGGAAG
ACCCTGGCCATAGAAGTGTTTGAGGAGTGTATGTCAAGAATTGAGGAGAAAGGTTGCATG
GAAATATGCTTATTCAAAAAGCAGCAGCATGGTGGTCTCAGAGAGATCTATGTCATGGGA
GCTGATGAGAGGATAGTTCAATCTGTTATAGAAGCCATAGCACGGGCAATTGGGAGATTT
TTTGACTCTGATACTCTGTGCAACCCTACTAACAAAATCAGGATCCCAGAAACACATGGG
CAGAGAGCCAAAAGAAGATGTGGTCGGTCTGTATGGACATGCGCCACCTCAGATGACGCA
AGAAAGTGGAATCAGGGGCACTATGTGACGAAGTTCGCTCTGATGCTCTGCGAGTTCACA
CCCCAGGAATGGTGGCCTTTGATTATCAGAGGCTGCTCAATGTTCACCAATAAATATATG
ATGATGAATCTCGACTTCTTGAGGATAATTGACAGCCACAAAGAACTACAGATAGAGGAT
GAGTTTGTGAGCAAGCTGTTCAAAGCCTACCATGGAGAAAGTGTTGAGCCATGGATATCC
CAAGGGTGCACATACCTCAAAACAAGCACTGGGATGATGCAAGGGATTCTACACTTCACC
TCCTCCTTGTTACACTCTCTACATCAGGAGTTTGTGAAGACCACGGCTATTCAGCTATTC
ACTCTGAAGCTAGGCTCTGATGCTTCCTCAAAAGTGGTGTGTGATATGATGCAGGGCTCA
GATGATAGCAGCATGATCATTAGCTTCCCTGCTGATAGTGAGAAAGTTAAGATGAGGTAC
AAGTTGGTTGCTGCCATGTGTTTCAGGATCAAGAAGAGCCTTGGCATTTACATTGGCATC
TACCCATCAGAAAAGTCCACTCCTAACACTGACTTTGTGATGGAGTACAACTCAGAATTC
TTCTTCCATTCCCAGCACGTGAGACCTACCATCAGGTGGATAGCTGCCTCCTGCTCACTT
CCTGAGGTGGAAACCTTAGTCGCAAGACAGGAGGAGGCCGCAAATCTACTTACTGCTATA
ACTGAGGGAGGGGGATCATTCTCACTGGCAGCCATGATACAGCATTGTCAGTGCTCAATA
CATTACATGCTTATGGGATTGGGAGTGAGTGCCCTGTTCTCAGAGTTTTCGAAAGCCATC
TCCAAGTGGCTTGATCCAGGACTTGGTTTCTTCTTGTTTGATAATCCATACTCTGCTGGT
CTATCAGGATTCAAGTACAACCTTTACAGAGCTATAATGAACTCAAGTCTAAAGTCAATC
TACTCGTTCTTCATGAAAAGGGTGAAGGGAGGATCACAGAAAACAGATGGTATCATAAGT
GAATCATGTAGTGTTAGCCCTGGAGGAGCTATAGTCATGAGCTCCACCCTGAGGTGGGGG
TCGGTGGAGAAATTCAAAAGGCTAAGGAGCAGACTAAACATACCCGAGACCTGGAAGGAG
ATGATCAATGAAAGTCCTGAAGTCCTGTATAGGGCACCGCAGACTGGAACCGAGATCATG
TTAAGAATTGCAGAGAAGGTGCATAGCCCTGGGGTGGTCTCCTCATTGAGCACTGGCAAT
GCAGTATGCAAGGTCATGGCATCATCAGTGTACTTTCTGTCAGCCTGTATCTTTGAAGAT
GCAGGGTCACAAGAGTACAAGGTTGTCAATAATGACAAGTACAGTCTAATGCAGAAGATA
ATAGCCTTTGATCAAATAGGCTATAGTGATGAGATCAGCCAAGAAGACTTGCTATTTTTG
TTTCCTAATCTAGCAGAGTTCGAGGCATTCGACTCAATCATCTACGACAAAGGGAGGTTT
AATGTTATTCCCAGGGCAAGTCAGAGGGAAGCAACTCAAACTCGGATTGTCGTTTTCGAA
CACCACTCCTCTGCCAGAGTTGCCCCAGAAAAGCTAGTGAGTGACAAGTGGTTCGGCACC
AGAAAGAGTAAGATAGGATCTCCTGGATTTAGACAAGAGTGGGACAGGCTCAAGGCAATC
GTCCGTTGGCTAAGAGACACACCAGAGGAGACCCTTGAAGCATCACCTTTCTCCAACCAC
ATCCAAATTCGCAACTTCTTTGCTAGAATGGAAGGTAGGCCAAGGGTCATTAAGGTCACT
GGTGCACCCGTCAAAAAGAGGTCTGGGATGAGTAAGATTGCCATGGCTATAAGAGATAAT
TTCTGCAAATCAGGATTCTTGCAAGGGTTGGAGGACGAAGTTGGTCATAGCAGAGCTATG
CAGGTGGAAAAGATAAAGCATTATCTATTCTCAGTACTTATGGGTCCGTACTCTGAAGAA
GCCAAGTTAGAGTACGTGGTAAAGATTCTGAAGGAAGAGCCACAAGTCATTCTTAATTAC
AATGACAAGAGATCAAGAGCCAACATAATCAGCCTACTGCAGAGATTCATAAAAAGTGAA
ATTGGCATAGCTACGCTTATAGAGGACATGAAGGCAGGGGTCTTTGGCGCTTTTGTGAAA
GCACAGCAGTTCAGCCAGTCCTCCATTAACAATAAATACTATGGAAAGGGTATCTGGAAG
GGGGTGATGGATGGCTATCAGATTCAAATAGATATTGATGGGAAGGAAGGGATGCCATCT
CATTTATCCAGTATCACCATCTCAAACTGTTCGAAACCATGGGTTCTGACTCAGAGCCTG
AAGGCATGGTGTGAGGATATGCAAGTATACAACAATATGGATGTTTCAAAAGCCAACCCA
AAGGCCAATTACTGGATGTATGGTTTCAAGATGTATGGGTCTTCATATCCATATGGTTGC
CCTATATACCTTGTCCGCCATGACATCACAAACCTAGGTCTGTTGCATGATGATGACATT
GATATCAAAGTGAGGAGGAATACCATCAATCTATTTGTGAGGAGTAAAGATAAAAGGCCC
AGAGATCTGCACATCCTTTCTTACACACCATCAGACTCAGATATAAGCTCTGTCAGTTCA
AAGCACATAATGGAGGATGAGTACTTCATATACAAAGGGGCCTTCTCTGTCGAACCAACA
AGATCTTGGATGCTATGCCAGCCACTACCCTGGAGTTTTGTCAGGCCTGTCCTACAAGTT
GCCACTGGAAGCAGGAGAAGCCCCAGACAACTAGACCTTGAAAGATTGAGGGAGATAATC
AGGCTTTGCACAGAATCCTCAATAAGGAACAAAGTTGGGACTGTTTATAGTCAGAATAGG
CCAGAGAAGTTCATAGAGGCTGAACCTATTGACATGAGTGAGATGTTTGACATGATGTTA
GATGAAGGAATGGATGACGCATTTGAGGAGCTAGCAGACTATTTGACCGTGGAGGAGGAC
CCTGACTATATGGATGAAGTGAATTTTGACGATGACAGTCTCAACCTCTTTGGGCCAGCA
CATTACAAGGAGTTACAAAGTCTTACAGTATTAGCACACCCTCTGATGGATGATTTTGTA
ACAAGGTTGGTAGGCAAGATGGGTAGACCTCAGATTAGGAGGTTACTGGAAAAGAATGTG
ACGACCAGAGACCTGAGAGAACTATCAGAGCTGTTATTCATGGCTCTTGACAAAGACCCT
TCTCAAATAAAAGAGGAATTGATTCTTGGAGATAGCCCAACTGAAGTTCCTGACGACCTT
CTTGGCTAACAACTCTGACACTTAGAGAAACTAAGAAGGATAAAGGGTTAGGGGGTTGTT
CCTTTGTTATGTCTATAAATTATTTAA---------------------------------
--------------------------------TTTATTGCAAAG---TTGTTATTAATTT
CCTGTTTAGTGCAGCAGGCCTATCTGAAATATACTATTATTTCAGAGATAGGGAACGGCA
CTAGAACTTCCTTTTGCTACAGTTCAAGAACTAGCTTGGGGAGCCTCTTAGAAGCTTGGG
ACAACGTGACTGAGTCGATTGGCCTAACTTCTGGCACTTGCAAAGTGGGGTCACTAGAGA
ACAGGGACTGTGGGAAAGATATAATGTCTAACTACGTTGCTGAGGTGCACTCTAACCTGC
ACGGGCTGGGAGCTATGATGCACAATTACGGCGATGACAAAAGGGTTGAGATCCTCAATG
ATGTCATCCCAGATGAGCTCAATCCTGGACACCACAACTGTAGTGACCTTGACCGAAAGC
CATTTTGGACTGAGTTTATCAACGTGGCAAAGCCATTGAGTGAAATAGCCCCAATGTCAG
TGATCCCACCACCAGTTGTGAAGCTCCAGCCACCTGCAGAACCATCCTCTAAGAAACATG
TTCCGTTTGATGTACTTCTGTCAGAGGCTGAGAAGGAGCTGAATCAGACGAAGATTAGAC
TGGAAGACGAGAGGAAGTCTAATGCAGAAGAGACAGCAAGAGAG---AGGGCTAGGATGA
GGGATATTGAGGAAGAATTGAGAAAGGAGTGGGAACTGGAGCGGAAGAGGAAGGACGCAA
TGGCAGATGATTTGGCGAAAGAAACAGCAAAAAGGAGAGAGATAGAGAGGAAGGCCCATG
AGCTTGATAGAATGCTTAAAAAGAAGGAGC--------GCGAGAGCCTGATTGCAAAAGA
AAAGGAAGATGAG------AACATGAGAAGCCGTG-TGCATAAACCAAGCACAACT----
-----AGAGCCCCAGCGCCTACAATCATCACCACTCTACTCATGGCAAGCACAGCCCTAG
CGGGACCCTTGGAGAACAGGGAGACAAATCATTTGCTCAACAGGCCAGGGAACGGAGCTT
ACA----CTCTAAG--CGACTTTGCTGAGTCAACCTGCACATTGGCCTATGGATCAGAAT
GCAAATCTTGGGAGCACCTTCTGAATGAGGAGCTGTTTCCCTTCTTCCACTCAAATCTTG
ACAAGTACAGCATGTTGGAAGCTGCAACAGAAACAGTGCCTATACTTAATAAGAGCTCTG
CTGTTTGCACTATTTCTCCTTCTACACATTCATCAAATGCCTGTGGAAGAGAGGCTAGTG
TCATCAGGAAGAAATGTTATAGTAACATGTCAGCACTCTTCTACATTAACCTGGCAGGCC
AAATCACTGTGGTCAAGTGTGAAACAAACCATGTTCTTTCTAGTGACTGTGGAAATTGCA
TCTCAAAG---AGCTTGAGTGGCCAAAAGGTATATACTCCAGTGCAAGATGTGTTCTGTC
AGAAGGGCTGGACAGAGTCTATCCCAAGCACAAGATATTCAAAAGATATCTGTTCTATTG
GTCTGCACACCGTGAAAGAATGCAAGATAGGAACCACTAGCTTTGAGAGGGTGGGTTTCA
TAGTCGTGAAAGGCCGCAAGATGTACATTGAGCAGATGAAAATGAGATCGAGGCAGGAAT
ACAGTGAGGACCAATTTTTGTGCTATAAATCAGAAAGTGGCTCTGGTTCATCTGTCAAGC
TAAAGAAGTTCAAGGTTGAGTCATGCAAGGGTGTCACTACATCATCAGCCTCTAAGTGCT
CTGGCGATGAGTACTTCTGCAGCAGGTATCCATGTGAGACAGCCAACGTTGAAGCCCACT
GCATTCTAAGGAGGCATAGCGCAATAGTGGAAGTGAATGTCAACGGAGTGTGGGTTGTGC
CTAGGTGTATTGGCTATGAGGAGGTTCTGGTCAAAAGGACATCTCTCAAGGTTGAAGATA
CGACAGAAAGGGAATGTGATTCCTGTTTGTGGGAGTGTGGGAAGAATAAACTGATTGTCA
AGACTCATGGTCCCAAAGTAGTTTACGCAACAGCATGTAGCCATGGATCCTGTAAAAGTG
TAATGCAGAAGCCAACAACCTTCGTGTACCTACCATACCCTGGAAATAGTGAGATTGTTG
GAGGTGACATAGGGATTCACATGACAGAAGAGTCATCACCCTCGAATATACACTTAGTGG
CACACTGCCCCGCAAGGGACTCATGTGATGTCAGTGACTGTCTATTCTGTGTTCACGGAC
TCCTCAATTATCAGTGTCACACCTTGTTTTCAGCATTGCTCATATCAACTACTGTGATGT
CAATTCTCACATTGCTGCTCTTGCTTGTGAAAGGGGCAAAGGATCTTGTTAAGAAGTTGT
TTTACTGGCTAATCACACCCTTATGCTGGCTATCAGTCTTTTGCTGCTGGGTGGTTAAAA
GCTGGAAAAGGAGAGTAGGCTCCGCAATTTCTAGGACAAACGACACTATTGGTTGGCGTG
AGAACAGGCGGTATGCTCAAGATATTGAGAGAGCACAGTACACGGGAGGAGCTCCAGGGG
CTAAATATTCATTTTATGGGGTTATGATTTTAGGATTACTGAGTAGTGCCCAGAGTTGCT
CTGAGAGTGTGATAGCAGACTCCAAGATCATGCAGTGCACAACCTCAGGGAGTTCCACCC
TTTGCAAGGCAAGTGGGACAGTAATCATGAGATTGGGACCCATAGGCTCAGAGTCTTGCT
TAATTCTGAAAGGGCTTAAGGACAGTGAAAAGCAGTTCATATCTATAAAGACCATATCAA
GCGAGCTCACATGCCGAGAAGGAGAATCTTTCTGGACCACCCTATACACACCCATCTGCT
TAAGCTCAAGAAGATGTCACTTGATGGGAGAATGTGTCTCTGATCGTTGCCTCAAGTGGA
AGACCAATGAAACATCTGCAGAATTCACAGGGAAAGCACATGGTGACGTTATGCACGAGA
ACAAATGCTTTGAGCAAAGTGGAGGAATAGGCTACGGATGTTTTAACGTAAACCCCTCTT
GTCTCTATGTCCACTCTTATCTCAAGTCTGTTTACAGGAACGGGTTCAAAATCTTCAGGT
GTGTGGCATGGAATCATAGGATTAGACTAGAGGTGACAACTCAGTCCCGAAAGTTCCCTA
TGGTATTGATGGCCATGAGCACACAGCCCACTGACTGGGGATCCATTGGTTTGATTCTTG
ACTCAGAGGGGATAACAGGAACAAACTCTTATTCCTTTATGAAGCATGGCTCAGGAAGTT
TTGCTATAATAGATGACCCATATTCCCCAGAACCTCGAAAAGGGTTCTTGGGAGAAGTGC
GGTGTCCAACAGAAGAGACAGCCATGCGAGCATCACCTTCTTGCAAGATGGCCCCAAACT
TGATTGAGTATCAGCCTGAGATGGACACAGCAGAGTGCACTACAAATATGATAGACCCTA
TGGCTATATTCAATCGAGGATCTCTGCCACAGGTTCGGGATGGGATGACATTCACACAAT
CAATTGAAAAGAACACTGTTCAGGCATTGACAACAGGGGAAGTTAAGGCATCCATCCGCC
TCACATTAGATGATTATGATGTGGTGTATCAAAACAGCCAGTCTGACTGCTCAGCAACAT
TCAAGAACCTCACTGGCTGTTATTCATGTGATGAGGGATCCAGACTATGCTATCAAGTAA
AGGCAGAGGGCGAGACTGTTTTTCACTTCATCAATGAAGAAGAGTCCATCAATGTTATCA
ACAAGGTGAGCCCAGACGTGAGCGACTACTGCACCGTTCTCCACTTCTCAAGGCCTATTA
TTTCTATTGAGGGGACATATGACTGCGGGCTAAGTAAGAGACCAATGGTGATAAAAGGTA
CTCTGATTGCCACTGCTCCACATGATGATAGAAAGCATGAAGGAGGTTCTTCTCTTGTAG
TCAACCCCAAAGGTGGTTCAGTTGACTTCTTTGGATGGTTGTCTGGGTTGACCTCATGGC
T---CGGTGGGCCTCTGAAAACCTTTCTGACTATTCTTGGGTTCCTAGCCGTGGGCTTAC
TGTTGGTGGTGATAATCATCATTATCATTCGAACTGGAATGCAGCAAGCTTTGAAGAAGA
AGATAAAATAAAATGAT--------CCATCT-----TATTTCTATTAT----TCTCATGT
ATCATT-------CACTTAGGGGTTAGG-------GGGGGAATGGGCAGT--------GC
ATGTGTATG---ACTCTGTTAGGCGGGTCTGAGTCT-CAGGAAGAGTATGAGAAGCAAAA
CACGTTAATGGCAGTTTGGACATATTTTGTTTTGTT------------------------
------------------------------------------------------------
-----------------------AAAGCTATCAACATGTCAGACGAGAATTATCGCGACA
TTGCTCTTGCTTTTCTTGATGAGTCTGCAGATTCTGGGACCATCAATGCATGGGTGAATG
AGTTTGCTTACCAAGGGTTTGACCCAAAGCGCATTGTCCAACTGGTTAAGGAGAGAGGAA
CAGCAAAGGGCAGGGACTGGAAGAAGGACGTGAAGATGATGATTGTGCTGAACCTTGTCA
GAGGGAATAAGCCTGAGGCCATGATGAAGAAGATGTCAGAGAAGGGTGCGTCTATAGTGG
CTAATCTGATATCAGTGTACCAGCTGAAGGAGGGAAATCCTGGCAGAGACACCATCACTC
TGTCCAGAGTGTCGGCTGCTTTTGTTCCATGGACTGTTCAAGCACTTCGCGTTCTGTCAG
AATCACTGCCAGTTTCTGGGACCACTATGGATGCCATTGCCGGCGTGACCTATCCAAGAG
CCATGATGCACCCCAGCTTTGCTGGGATTATTGACCTAGATCTGCCAAATGGAGCTGGGG
CCACCATTGCTGATGCTCATGGATTGTTCATGATTGAGTTCTCTAAGACAATAAATCCAT
CTTTGAGAACCAAGCAGGCTAATGAGGTGGCTGCTACGTTTGAAAAGCCCAACATGGCTG
CCATGAGTGGACGGTTCTTCACTAGGGAGGACAAAAAGAAGCTACTCATAGCAGTCGGAA
TTATTGATGAGGACCTGGTCTTGGCATCAGCAGTAGTGAGAAGCGCAGAGAAGTATCGGG
CCAAGGTGGGTAAGT---AAGCTGCCATGGGGTTAAGGG-TTTGGGATTAGGGGAAGG-G
AAACCTGGGGAATC-------TGAGGGGTGGG----------TTTACAGG--GGTGGGTA
GTGGGGGGGACTAGGCAG--CCACTTTGTCACTCTCTTATCTTCCTTGGGGCAT-CGTCT
AACAGACAGCATAGACTCATGTATTGTAGGCCAATCTTTAGCCCAAAAGGTGGAAAGAGC
AGTTTCTCTAAATCTCAGGTCTTTTCTCATGAAGTAATCATAAGACTTGGCAGCGCTCAT
TGATAGTAAACCCTTTGCCTTAGCCTTCTTGTCATCTTTCCTATCAAGCTTGCTCAGAAC
TAATTCAACTGGGCTTATTGAAAAGTATATCATCAATTGGGAGTCTCTGGTCATTCTAGA
GAATGCCTTTGCAACCAATTTAGTCACCCGTGCTGCTTGAACCACACATATGTCTCCGAG
GATGTCATTCCCTGGGAGATCAAAAGCAGTTAATCCATGCTTCTTGCCTTCTAGGAGAAC
TCTCCTATGAATTTCCACTATTTGTTCTTCAATGGTTGAGCTGTAGAGTCCGGAGGCTTT
GACCAGTAATTTGAGATATCTCTGAATAGATCCTGGATCAAACTCAGACAAAAACAGGAG
CTCCTCGAAATAGTAATCTATAAACTCTAGAGAGGGGATTCCTGTTGGCCATCTGAGGGC
AGACAAAAGATATTTCTTATTGTTCCTTTTTAGCTGATGAATAGACTCCTGGTAAAGCTC
CCTCATTGTTGGCTCATAAAGTCTAGTTCGAACAGCACTGATCATGCCTGGTCCCAGAAC
TGCAGGGAATTCTCCATTTATGAGGAAGTGTGAAAGAGTTGGTCTTGATTTGTATACTAC
CTCATAATTTTTTATGTAAATAGGGAACTCATTCTCGATTAAAGAGCAGTCCTTTTCAAA
ATCAAAGGTGTCCAGGTCACA-GTCTATGTAGAACCTGGGCAAAGACCT---CTTATGGC
TTGAACCAGACTTGTGCTTCAGAATGACAGCTCTGGATTGCATGGCTGTCTAGAAGTCTA
TTATTAGTTCTGGTTT----------------------------------
>Sandfly_fever_Naples_virus_1944_IT
ACACAAAGAGGCCCAAATATGGAAAGAATCCTTAAGAAACAACCAGCTCCTGATGGAGCC
TTAACCATTCATCCACTGAGGCGGTACGATTCAACCATTTATGAAACACCTATTCCTGCT
TATGTCATTAAGCATACCTCTGAGGGTGTTACTATTGACATTGCAACGTCAGAATTGGCT
GATTACCAGTCAGGGTCAACAATACAGCCCTTTGAATCAATCCCTGCACAAAACCTAACA
TTATTCAAGCATGACTTTACTTTTGGTCATCTGGCAGAGACGACGGATAGAAAATTTGTG
GAGGTGTTTGGAGTGCTTGAAAACAGAGCCGATGATTCTGACTACCAATCGCCAGATGTC
ATTATTGAGACGGAATCTGGTCATGTTCATGTCATAGAGTTCACAACTACCATGGGAGAC
CTGGGTTCAGCTGAGGTGGCAGCTAGAAATAAAATAGCAAAATATGAGATTGCATGCTTG
AACCGGTCGGCAATTAAGCCCATTTCATTACACATAATTGCAGTGCATTTCAATGGTGTG
GTATCAAACTTAGAGCTAAACGATGAGGAGGTCAATGAGATTGTCTTTAGATTCAGGCTA
GCTAGAGACATCTTTGAGGAGCTTAGAGAAATTAATCCTTCTCTTTTCGATTCAGATGAA
ACAATTAGTAGGCTTGAGAGAGAAGTGAACAGTGTGATGTCTTCTGTAAGGATTAACTGG
GGACTGACAAGTGAGAAATTCCCTAGTTTCAAGGAGGAACTATTCTCAAATTACAATAAT
AATGATGCTAACCAAGAATATCTAGTTCGGATCATTAAGAAGTGCACTGATGAGGCAATT
AAAGGTATAGAAAAGGACAGCTTATTTGATGAAGATCTGTCACATTCTGAGAGA-ATGAA
TCGAAATGCAGATAAGGTGAGCTTAAACATTAAGAGCAAGATTGCAGAGATGCTGTCTTA
TGATTTCCTCAGAGATACTGATGATCACAAGTCAACTGTCCAGATCCCACCTTGGGTGAC
ACTTGAAGGGCACAAGGGTAAAGATCTAGAACCTTTGAAATCATTGTCAGTTGAAGGTTC
ACACCCCATGTGTAAGATCTGGAATAAGGTGTGCACAAATGCTTCTATAGATAAGATTGA
AAGGATGCATGATGATCCTCAAGCTGAGTTGGAGTATGCTATGTCTGGATCAACTGAAAG
GGCTGTTGAACGAAACAAGTATCATCGAACTGTTCTAACTTTGTCTAGTGATGAGAAAGA
ATACGCAGCGGTTTTAGGAGTGTGTGGTAAGAAGAACAGCAACCTTGGAGCTGTCAAGGA
GGCTAGGGTGAGAAGCAAGAAGGGGTTCTCAATAGAGCATGATGTGAGCAAAGTTGAGGA
GTATCTGTATGACATCAATGTAATTG--ACTTAAAGCCAACAGAAGGCCTCTACAATCCT
TTGTCCGAAGATATAAGGCTTAGAGAACTAGCTATGGGGCTCCATCAACCAACACTAATA
CATGTGGATGGACAGCTTCCTGAGACACTTGAGTGTCATAGGGACTTCCTAATGACGCCG
TTAGGTAGCTGGGCACAGATGGTTTCAGTGATAGGTGCAGAATTGTCAGCATCTGTTAAG
CAGCATGTAAAGCCTAACCAGCTCATCGTGAAGAGGCTTTTAGGGTCTTCAGTTTACCTA
CTAATAAAACCCACCACATCTAAAGGGCATATCTTTGTGTCTTTTGCAGTTGACAGAAGG
TACTTGATAAGGGACTTGAGTAAGTCTTCAATCTTCAAGCCCTCTATTCCAGCAGGAGAC
CTTATGGTGACCGATTTTGTTTCATTTAAGCTGAGCAAGATCACCAACCTTTGCAGATCC
CTGTGTATGGTGGAGGCAGCAGCATGTTTCTGGTCAGAGACATATGGATACGAACCCTGG
AGGATGTTGGAACATGTTGATGAAACAAAGTTCAAAGATACTTGGTTTATGATTAAGTTG
TCTTTACTTACGATGATGGAAGACAAAGCGACCACTGAGGAATTACAGACTATTCAGCGA
TATGTAGTAATGGAAGGCTTTGTGTCCTTACCAGAGTTGCCAAATCCCTCAAAAATGCTC
TCTAAAATTCCAAAAGTGCTTAGGTCTGAACTACAGGTTTTCCTGACTCACAGAGTACTG
AACACAATGCAAGTGATATCCAAGAATCCATTCCAATTACATAGAATTGGGGCAAATATA
AAGTGGAAATCACTGTTCAATCCATTTTCTGGAAATGGTGTAGATGAGTTGCAAACACTC
ATTAGTTGCTGCTACAACGGCTATTTCAAAAATAAGGAGGAAGAAACTGAGCCATCAGCA
CTGTCTGCAATGTACAAGAAGATTATAGAACTTGAGCATCTGAGACCCAATACTGATCAG
TACCTTGGATACGAAGATCCAGAGGAGCCCAAAATGCATGAATTCAGCAGAAGTTATTTA
AAGCTCATATGTGACCATGCTAAGGGTAAGTTGAGAAAGCAATATGGCAGGGGTGTTATG
AGTCAGATTGAAAGCAGTATTATTAGAGAGGTCTCTTCAATCACATTGGAAAGACTCGCC
ACCTTGAAAGCAACCAGTAACTTTAATAGTAACTGGTATGTTTATAAGGATGTGCGAGAC
AAGAATTATACAAGAGACAAGTTATTAGTCAAGATGACTCAATTTGCTAAGAGAGGTAAA
ACTCTAGCAATAGAGATGTTTGAGGAGTGCATGAGCAGGATCGAGGAGAAGGGTTGCATG
GAGATTTGCTTATTTAAAAAACAGCAACATGGGGGGTTAAGAGAAATTTATGTGATGGGT
GCTGATGAAAGGATTGTTCAGTCAATAATTGAGGCAATAGCAAGAGCCATAGGGAGGTTT
TTTGACTCAGACACACTTTGTAATCCCACCAATAAAACAAAAATACCCGAGACTCATGGC
CAGAGAGCCAAGAGAAGATGTGGAAGGTCAGTATGGACCTGTGCAACTTCAGATGATGCG
AGAAAATGGAATCAGGGGCATTTTGTAACTAAATTTGCTCTCATGTTATGTGAGTTCACA
CCTGAGGAATGGTGGCCACTTATCATTAGAGGCTGTTCAATGTTCACAAATAAGTATATG
ATGATGAATCTTGACTTCATGAGAATCATAGACAGCCACAAGGAATTGAACATCGAAGAT
GAATTTGTAACAAAATTGTTTTCAGCCTACCATGGAGAGACAGTGGAGCCATGGATAGAC
CAAGGGAAAACATATCTGAAGACAAGTACAGGTATGATGCAAGGGATACTCCACTTCACA
TCTTCATTATTGCACTCACTACACCAAGAATTTATTAGAACCACTTCCATGCAGCTTTTC
ACTAATAAAATGGGCTCAGAAGCCTCATCAAAAGTAGTGTGTGATGTTATGCAAGGCTCT
GATGACAGCAGCATGATTATTAGTTTTCCAGCAGAAAATGAGAAAATGAAGATGAGATAT
AAGTTAATAGCAGCAATGTGCTTTAGAATCAAGAAAAGCTTAGGCATTTATATAGGAATC
TACCCTTCTGAAAAATCAACACCTAACACTGATTTTGTCATGGAATATAATTCTGAGTTC
TTCTTCCATTCTCAGCATATCAGGCCAACTATTAGATGGATAGCGGCTTCTTGCTCCCTC
CCGGAGGTTGAGACTTTGGTAGCTAGACAAGAGGAAGCAGCAAATCTGCTGACTGCTGTC
ACAGAAGGTGGGGGTTCATTCTCCTTAGCGGCAATGGTGCAACAGTGTCAATGCACAATC
CATTATATGCTAATGGGAATGGGTGTTAGCGCCATATTTGAGCAGTTTTCAAAAGCAATC
TCTAAATGGATGGACCCAGGGTTAGGCTTTTTCTTATTTGATAACCCGTATTCAGCTGGC
TTGTCTGGTTTCAAGTATAATCTCTATAGAGCCATAATGAACTCAGATTTGAAGTATGTT
TACTCATTTTTCATGAGGAGAGTCAAAGGATCATCCACCAAGGAAGATGCAATTATAAGT
GAGTCATGTAGTGTGAGCCCTGGTGGAGCCATAGTGATGAGTTCTACTCTAAGATGGGGT
TCAGTTGAGAAATTCAAAAGGCTTAGAAACAGGCTTGACATTCCTGAGGACTGGAAAGAC
ATGATTAACAATAGTCCTGAAGTGCTATACAGGGCTCCTCAGACTGGGACAGAGATCATG
CTCAGGATTGCTGAGAAAGTTCATAGTCCTGGGGTTGTCTCTTCTCTTAGCACTGGGAAT
GCAGTGTGTAAAGTGATGGCGTCATCGGTTTATTTTCTTTCAGCATGCATTTTTGAAGAT
GCAGGGAATCAAGAGTATAAAATCTTGAATAATGACAAGTACAGCCTTCTTCAGAAGATT
GTGGCTTTTGACCAATTCTCAGGTGGGGAGGATATTAGTCAGGAAGATCTCCTGTTCCTA
TTCCCTAACCTGGTGGAATTTGAGGCCTTTGACTCTATTATTTATGATAAAGGGAAATTC
AACATTGTTCCAAGAGCCAGCCAGAGAGAAGCTACCCAGACCAGGATAGTGGTTTTTGAG
CATCACTCTTCTGCAAGAGTGGCTCCAGAGAAATTAGTTAGTGACAAGTGGTTTGGAACA
AGAAAGAGCAAAATCGGTTCCCCTGGCTTCAGGCAGGAATGGACTAGATTGAAGGCTATT
GTTAGGTGGCTAAAAGACAACCCAGAAGAAACCCTAGATGCCTCTCCATTCTCAAATCAT
GTTCAAATTCGGAACTTTTTCGCAAGAATGGAGGGAAAGCCAAGAGTCATAAAGGTGACA
GGGGCACCGGTGAAGAAGCGATCAGGTATGAGCAAGATCGCAATGGCAATAAGAGATAAC
TTTTGCAAGACTGGTTTTTTGCAAGGGCTGGAGGATGAAATTGGTCATAGTAGAGCCATG
CAAGTAGAGAAATTAAAGCATTACCTTTTCTCCATTCTGTTAGGCCCATATACAGAAGAT
GCGAAACTAGAGTATGTTGTGAAAATTCTCAGAGAAGAGCCGCAGGTCATTCTAAATTAT
AACGACAAAAGGTCAAGAGCAAACATAATAAGCCTCCTGCAAAGATTTATCAAAAGTGAG
GTGGGGATAGCAAATTTAATTGAAGAGATGAAAGCTGGAGTCTTTGGAGCATTTGTCAAA
ACCCAACACTTTAGTCACAGCTCTATCAACAATAAGTACTATGGTAGGGGGATCTGGAAA
GGTGTAATGGATGGGTATCAAATTCAGATTGACATAGATGGGAAAGAGGGCATGCCATCT
CACTTGACCGGAATCACCATCTCTAACTGTTCAAAGCCATGGGTGTTAACACAAAGCATA
AAAGCATGGTGTGATGACATGCTTGTGAACAATAATGTAGATGTTTCAAAAGGAAACACG
AAAGCCAACTATTGGATGTACGGGTTTAAGATGTATGGAGCGTCTTACCCCTATGGTTGT
CCGATAACCTTAGTGAGGCATGATATAACAAATCTTGGTTTGCTACATGACGATGACATT
GATATAAAAGTCAGGAGAAACACAATAAATTTATTTGTAAGGAGCACAGATAAAAGGCCT
AGAGATCTCCACATCTTATCATACACCCCATCTGACTCTGACATTAGCTCTGCCAGCTCC
AAACATATCATGAGAGATGAATATTTTTCAAATAAAGGGTCATTCACTGTAGAACCCACA
AGGTCCTGGATGCTTTGCCAGCCTCTGTCATGGATGTTCGTGAAGCCTGTACTGCAAGTG
ATGTCGGGAAAGAGGACAAGTCCCAGACAATTGGACACAGAAAGACTTAAGGAAATTGTT
AGGTTGTGCACTGAATCTGCTATCAGGAACAAGGTGGGAACTGTCTATAGCCAGAATAAA
CCAGAGAAGTTGATTGAGTCTGAGCCAATTGATATGAGCGAGATGTTTGATATGATGCTA
GAGGAGGGGATAGATGATGTGTTTGAAGACATTGCTGATTGCCTAACAGTGGATGAGGAT
CCTGACTACATGGATGAGGTTGACTTTGATGATGAAAGTCTCAACCTTTTTGGTCCTGCC
CACTATAAGGAGATCCAGAGCATGACAGTTCTCGCCCACCCATTGATGGACGAATTCATT
ACCAAGTTGGTGAGTAAACTGGGGCGATCAAAAATTAGGAGGTTGCTAGAAAAATCAATA
GTCACTACAGAGCACAGGGCTCTGGCTGAACTCCTATTTTTGGCTTTGGGCAGAGATCCG
TCACAGATTAAAGAGGAGTTAATTCAAGGGGATAGCCCAACAGACATCCCTGACGATCTC
CTTGGGTAATCATTAAATGAATTGCGATAAAGGAGAAGAATAGTGTACCAACAATGCATG
ACAGAAACACGGTTTTAGGTTTTCCAAAAATTGGGCGGTCTTTGTGT-------------
ACACAAAGAA-GGTGCT-----------TATGTTGAATACAAAATCTATAATTTTAATAA
CCTGTCTAGTGCAGCAGGTCCATCTGAAATACACGATTATTTCAGAGGTGACTAAGGGTG
CTAGGGAGGTGAGCTGCTATAGCTCAACAACCAGATTAGACCAGCTCTTGGAGGCTTGGG
AGAATAAGAGTGCCCTAATGGGACTTAGAAAAGGCAATTGCAAACTTGGAGCTATGGAGC
AGGTGGATTGTAACCTTGATCTCATGTCAAACTACGTCTCTAATGTCTATGATAATCCAC
ACGGTTTAGGAGCAATGATGTACAAT---------GATAAGAGGATTGAGGTTCTAAATG
ACCAGATTCCTGATTCTATGATCCCTGGAGGACACAATTGTAGTCTGCTAGAGAGAAAGC
CATTCTGGGCTGATCTCATACCAT---CAAAA-----------AAGGAGA----------
--ATCCCAGGC-CATCTCTGATTTCCCTTGTTCC---AACTCCA---------AGAAGTG
A---TTTCAAAAGGAAATTCGAAGAAGCTGAAGAAGAAATGAAGAAAATAAGGAAAGAAT
TACAAGATGAGCGTCAGGCGCAATTAAGTGTTATTGAAGA--AGGCA-GGAAAAGGATGA
GGGACTTAGAGGACAAACTTATGAGGCAGTGGAATGAAGAAAAGCAGAAGAAGGGACTGC
TTGAGGAAACTTTGGAGAAGAAAAGGCAACTGAAAAACAAGGCTCTTCTTGATGCACATA
ATCTAGACAAGCAGTTGAAGGAAAAGGACAGAGAATTTAAGACAGCCATGGAAGAGCATC
AGAATGAGAGACA----TAGAATCAACAG--TAATATGATCAGACCTCCTATCACC----
--------ACTCCCGCAGCTGTGATCTTGACTTCTCTTTTATCTGCCAGTGTGGTTCTAG
GCTTCGAATTGGAAAATAGGAACACTAATCATGCACTAAACAGACCTGGGAATGGTGGTT
ACTCTATTAGTGATAACAATCTGATAGAGGCTAAATGCATGATCACCTATGGCAACAAGT
GTCCCTCCTGGGAAATGCAGTTAGATCCTGTGTCATACCCCTTCTTCTCTTCCAATTTTG
AGAAGTACAGTCTGCTAGAGTCTATTTCAGAAACCTCACCGATAATAGGGAAGTTCTCAG
AAGTCTGTGTTCTCTCAAACTTACCTGGAGCTCAGAAAACATGTGCCAAAGAAGCAAGCT
TAATCAAGAAGCAATGTTCTGATGACATGAGAGCCTACTTCTACATTAACTCTTTAGGGA
AACTTGCAATTGTCACATGTCCAGAGAATAATGTTTTGTCACAAGACTGCAATTTCTGTC
TACGAAAAGCCAAAGGA---GAGCAGTATGTTTACAAACCCATTCAAGATGGCTTTTGTC
AGAATGGAGGTGTTTCTTCTGTTCCTAGCATTAGATATTCAAAAGATATCTGCTCCATAG
GACCAACAAAGGTTAAAAATTGTCACAAAGGCACTTCTAGGTACGAAAGGACAGCATTCA
TATCCACTGGAGACAAAAAAGTATATTTGGAGGAAATTAAAATAAGATCTAGGCAAGAGT
ATGAGCCTGATCAGTTCTTATGCTACAAGGTAAAGGACAGCTCTTCATCGCCTCTTGCCT
ACGAGAAGGTCCAAGTGTCCAAATGTAAAGGCATTGAAACAAACAGCCCTAAGAAATGCA
CAGGAGATGAATACTTCTGCAGCAAGTACCCTTGTGAGTCAACCAGCCCTGAGGCAAACT
GTTTCCTCAGAAAGCACAGTGCAATACTAGAGGTCAACATCGGGGGGATGTGGATTAAGC
CAAAATGTATTGGTTATGAGATGGCCCTAGTTAAGAGGGTTGGTCTCAGGTCTGAAGATG
TCTCATCAAAGGAGTGTGCCACTTGCTTATGGGAGTGCTCCAGTGGTTACATAAGCATCA
CCACACATGGGCCTAAGATTTCTTATGCAACTGCATGTAGTCATGGATCTTGCAAGAGTA
TTGTTCAAAACCCATCAACATCCATTAGAATTAGTTATCCAGGAAACAGTGAAATTGTCG
GGGGTGACATAGGGATCCACTTAACTGAGGACTCATCTCCTATCAACCTCCATCTGAAGA
TCCACTGTTCACCTAAGGATTCTTGTGAAGTGAGTGATTGCATTTTTTGCGTTCATGGGT
TGCTGAATTATCAATGTCATTCCGTGGCTTCTGCTCTCCTTTTGTCCACTATCACAGCAT
CTCTTATTGTGTTAATGATTTACATGCTTTCTAAAACTAAGTTTGTAATGAAAAAGCTCA
TACCAATTATGCTCACTCCGCTCTGCTGGTGTTTTGTACTGCTAGCTTGGTTAACTAAGT
CTTGGAAAGGGAAAATGAGGAATGCAATTCAGTCAGCTAACTCCACAATTGGGTGGACAG
AACGTGAAGAAAGGATTGTTGCGGAA---AGACCAAGGAGCAGGAAT---ACCGTAAGGT
ATT------CTTTCTATGGGGTTGTTATACTAGCCATGTTAGAATCTGCCTTTGGCTGCT
CTGAAAGCCTCATTGCAGAGTCAAAAGTAATGCAATGCAATATTGCAAATGGGAAAACAA
GCTGTAGAGCCTCTGGGACAATTATTATGAAATTAGGGCCGATAGGATCAGAAGCTTGTC
TGATTCTCAAGGGACTTAGGGATAGTGACAAGCAGTACATATCTGTGAAAACTGAATCTA
GTGAGCTGATCTGCAGAGAAGGAGAGTCATTCTGGACCTCCTTGTATACTCCAGTTTGCT
TAAGCTCAAGGAGGTGTCATTTAATGGGAGAGTGTACAGGAGACTTGTGCTTAAAGTGGA
AGTCAAACAAAACTTCTTTAGAGTTTGCTGGCAAGACACGTAGTGATGTCATAAATGAAA
ACAAGTGTTTTGAGCAGAGTGGTGGGCTAGGATATGGGTGCTTCAATGTCAACCCTTCAT
GTCTCTATACTCATGCTTATTTGAAGTCAGTTTACAGGAATGGTTTTAGAGTGTTCAAGT
GTGCTTCTTGGACTCATAGAGTTAAGTTAACCATTACCACGCACTCTAGAACATTCCCTA
TGACCCTAGCAGCAATGAGCACTCAACCCACAGACTGGGGCTCAATTGGTCTAATTCTCG
ACTCAGAGGGGATCTCAGGGACAAATTCCTTTTCCTTCATGAAGCATGGTCTAGGGAGCT
TCGCTATAATAGATGAGCCCTATTCAATGGAACCCAGGAAGGGGTTCATTGGAGAAGTCA
GGTGTCCAACAGAAGAAGCAGCTATAAAAGCCTCTACTCTGTGTAAGACAGCTCCCCAGT
TAATAGAATACCAACCTGAAATGGACAGTGCCGAATGCACCACAAATATGATTGATCCAA
TGAGCGTATTCAACAGAGGCTCCCTTCCCCAGGTTAGAGAAGGAATGACTTTTACTCAGT
CTATGGAGAAGAATACCGTTCAGGCCATGACCACAGGGGAAGTTCATGCTAGCATTAGGA
TAGTTCTCGACGACTATGAGGTTGAATATCTTTCAAGTCAGGTTGATTGTGATGCTACAT
TCAAAAATTTGACTGGTTGCTATTCATGCGATGAGGGTGCAAGAGTGTGTATGCAGATTA
TAGCACATGGGGATACTATATTCCACTTTAGAAATCCAGATGTGAGTATAAATATTCTAC
AAAAGGTTAATACAAACACTTTGATTTATTGCTCTGTAGTGCACTTTTCAAAGCCTGTTA
TAAAAGAGGAAGGAACATATGATTGTGGAGCAGGAGAGAAGCCAATGATTCTCAAGGGGA
CATTGGTGGCGGTTTCTCCTCATAATGACAGACTGGAACAGGGAGGTTCCTCAATTGTGA
TTAATCCAAAAGGGGGTGGAGTTGACTTCCTTGGCTGGCTTTCTGGATTTAGCTCTTGGT
T---TGGGGGACCTCTTAAGGCTATTTTAATGGTCATTGGTTTCCTTCTCCTGGGCCTCA
TCTTGTTTGTGACAATTGCGATCGGCCTTAAGTTTGCACTCAGACAAATGATAGTTAAAA
GGATGAAATGATTAGCAAATGTGGTCTGGATCCTGTGGCTTTGATTAGCAAATACAGTCT
GGATTCTATAGTTTAATTAGTGGGTTCA--ACTGGGGGGGTATGGGCAGCAGTTCAATCC
AGCAGTTGGACTCACCTAGTATGTAGAGCAAAATCATTTAAAAGATCAGCTAAATTGGTC
TATTG-ATTGCTTGTTTTGCAATTTGTTGTTTT-ATTAATAAAGCACCGGTCTTTGTGT-
---------------------------------------------------------ACA
CAAAGAATCCCGT-TATTTAACTAAACAAAACAACATGTCTGAGGAGAACTATCGTGAGA
TTGCCTTAGCCTTCCTTGATGAAGCTGCAGACTCAGGCACTATTACTGCCTGGGTGAATG
AGTTTGCTTACCAGGGGTTCGACCCAAAGAGGATCGTCCAGCTGGTGAAGGAGAGAGGGA
CCGCCAAGGGGAGAGACTGGAAGAAAGACGTTAAAATGATGATAGTCCTCAACCTTGTGA
GAGGCAACAAGCCTGAGGCCATGATGAAGAAGATGTCAGAGAAAGGTGCTGGAATTGTTG
CCCAGTTAATCTCTGTATACCAGCTCAAGGAAGGAAACCCTGGCAGAGACACTATCACAT
TGTCTAGAGTCTCTGCTGCTTTTGTTCCTTGGACCATTCAGGCACTTAGGGTACTTTCTG
ACTCCCTCCCGGTCACAGGGACAACAATGGATGCTATTGCTGGTGTAACTTATCCGAGAG
CCATGATGCACCCTAGCTTCGCTGGTATCATTGACCTGGACCTTCCTAACAGGGCTGGTG
AAGTAATTGCTGATGCACATGGTCTGTTCATGCTAGAGTTTTCTAAGACTATCAACCCAT
CTCTGAGAACCAAGCAGCCCAATGAGATAGCGGCTACATTTGAAAAACCAAACATGGCTG
CTATGAGTGGTAGGTTCTTCACTAGGGAGGACAAAAAGAAGCTCTTAATGGCTGTTGGGA
TACTCAATGAAGACCTTGTGCTAACACCAGCCATAGTTAAGTGTGCCGAGAAGTACTGCT
CTAAGGTGGGCAAGT---AGACTGCCAATGTGGGGAGGGA---AGGGTAAGG---GTG-A
ATAATTGGTCATTG-------ATTTGGGTGGG----------GTTCTAAATTGGGGGGAA
TGTAGGGGGGTTGGGCAG--CCAC------AACCGCAGG-CTGCTGCAGGGCTTGTCCTT
ATCAAGTTG------CTCCTTTGGGGTAGGCCAGTCTTTTGTCCACACTGTGGAAAGGGC
ATCTTCCCTAAAAGATTCACTATTATGCAAGAAGTACCTGTATGAATCCTCGCAATTCAT
CCTAGCCAAACCCTTAG---------TCACATCAACCTTCCGGGGTCTTTTCACCAAATG
CAACTCTACCGGGCTGACAGAAAAATAAATGTGAAACCGCAGATCACTAATCCTCCGATG
AGCAGACTTTGCCACATGACTTGCCACTCTAGCAGCCTGGACTACACACAACTCTCCTAT
AAGGTCATTCCCAGGTAGGTCCTCTTTTGTGAGTCCATGCTTCATTCCTTCTAAAAGTGT
CCTTCTGTGAACTTCTACTATCTGATCCTCAATTGAAGTGTTGAATAGTCCAGATGCCTT
GACCAGAAGTTTTAGATACTTACTCATAACTAAATCAGGTTCATCAGAGAGGAAAATATG
ATCATCAAGATAATACTCAATAAACTCTAAGGAAGGCACACCTGTTGGCCAACGCAGGGC
TGATACGAGGAAGTCAACCCTATGTCTTTTCAAGCTATTAATAGATTCTCCAAAGAGCTC
TTGAATAGTGGGATCATACAGTTTAGTTCTTTGACCTGTTATTGAATCATATCCAATGAA
GGCAGGAAATTCCCTCTTTGACAGAAAATGCGACAGAGTTGGTCTTGAGTCAAGCACAAC
TTTGTATTTATCCACATATATCGGAATTTCACTCTCCAGTAAGCAG-AATCTTCTTGATG
GGTCAAACTCTCCCATCCTCACATTGACATAGAACCTTGGAAATTTCCG---ATTCTTGT
CTTTTGAAGACTTTGGTTTCAAAAAAACCAGAGATGATTGCATTGTTAGGCCGGCTTGT-
CTAGACTTTATCTTTTCGCAATACGGGAGGTC-TTTGTGT----------
>Naples_virus_Sabin_1944_IT
ACACAAAGAGGCCCAAATATGGAAAGAATCCTTAAGAAACAACCAGCTCCTGATGGAGCC
TTAACCATTCATCCACTGAGGCGGTACGATTCAACCATTTATGAAACACCTATTCCTGCT
TATGTCATTAAGCATACCTCTGAGGGTGTTACTATTGACATTGCAACGTCAGAATTGGCT
GATTACCAGTCAGGGTCAACAATACAGCCCTTTGAATCAATCCCTGCACAAAACCTAACA
TTATTCAAGCATGACTTTACTTTTGGTCATCTGGCAGAGACGACGGATAGAAAATTTGTG
GAGGTGTTTGGAGTGCTTGAAAACAGAGCCGATGATTCTGACTACCAATCGCCAGATGTC
ATTATTGAGACGGAATCTGGTCATGTTCATGTCATAGAGTTCACAACTACCATGGGAGAC
CTGGGTTCAGCTGAGGTGGCAGCTAGAAATAAAATAGCAAAATATGAGATTGCATGCTTG
AACCGGTCGGCAATTAAGCCCATTTCATTACACATAATTGCAGTGCATTTCAATGGTGTG
GTATCAAACTTAGAGCTAAACGATGAGGAGGTCAATGAGATTGTCTTTAGATTCAGGCTA
GCTAGAGACATCTTTGAGGAGCTTAGAGAAATTAATCCTTCTCTTTTCGATTCAGATGAA
ACAATTAGTAGGCTTGAGAGAGAAGTGAACAGTGTGATGTCTTCTGTAAGGATTAACTGG
GGACTGACAAGTGAGAAATTCCCTAGTTTCAAGGAGGAACTATTCTCAAATTACAATAAT
AATGATGCTAACCAAGAATATCTAGTTCGGATCATTAAGAAGTGCACTGATGAGGCAATT
AAAGGTATAGAAAAGGACAGCTTATTTGATGAAGATCTGTCACATTCTGAGAGA-ATGAA
TCGAAATGCAGATAAGGTGAGCTTAAACATTAAGAGCAAGATTGCAGAGATGCTGTCTTA
TGATTTCCTCAGAGATGCTGATGATCACAAGTCAACTGTCCAGATCCCACCTTGGGTGAC
ACTTGAAGGGCACAAGGGTAAAGATCTAGAACCTTTGAAATCATTGTCAGTTGAAGGTTC
ACACCCCATGTGTAAGATCTGGAATAAGGTGTGCACAAATGCTTCTATAGATAAGATTGA
AAGGATGCATGATGATCCTCAAGCTGAGTTGGAGTATGCTATGTCTGGATCAACTGAAAG
GGCTGTTGAACGAAACAAGTATCATCGAACTGTTCTAACTTTGTCTAGTGATGAGAAAGA
ATACGCAGCGGTTTTAGGAGTGTGTGGTAAGAAGAACAGCAACCTTGGAGCTGTCAAGGA
GGCTAGGGTGAGAAGCAAGAAGGGGTTCTCAATAGAGCATGATGTGAGCAAAGTTGAGGA
GTATCTGTATGACATCAATGTAATTG--ACTTAAAGCCAGCAGAAGGCCTCTACAATCCT
TTGTCCGAAGATATAAGGCTTAGAGAACTAGCTATGGGGCTCCATCAACCAACACTAATA
CATGTGGATGGACAGCTTCCTGAGACACTTGAGTGTCATAGGGACTTCCTAATGACGCCG
TTAGGTAGCTGGGCACAGATGGTTTCAGTGATAGGTGCAGAATTGTCAGCATCTGTTAAG
CAGCATGTAAAGCCTAACCAGCTCATCGTGAAGAGGCTTTTAGGGTCTTCAGTTTACCTA
CTAATAAAACCCACCACATCTAAAGGGCATATCTTTGTGTCTTTTGCAGTTGACAGAAGG
TACTTGATAAGGGACTTGAGTAAGTCTTCAATCTTCAAGCCCTCTATTCCAGCAGGAGAC
CTTATGGTGACCGATTTTGTTTCATTTAAGCTGAGCAAGATCACCAACCTTTGCAGATCC
CTGTGTATGGTGGAGGCAGCAGCATGTTTCTGGTCAGAGACATATGGATACGAACCCTGG
AGGATGTTGGAACATGTTGATGAAACAAAGTTCAAAGATACTTGGTTTATGATTAAGTTG
TCTTTACTTACGATGATGGAAGACAAAGCGACCACTGAGGAATTACAGACTATTCAGCGA
TATGTAGTAATGGAAGGCTTTGTGTCCTTACCAGAGTTGCCAAATCCCTCAAAAATGCTC
TCTAAAATTCCAAAAGTGCTTAGGTCTGAACTACAGGTTTTCCTGACTCACAGAGTACTG
AACACAATGCAAGTGATATCCAAGAATCCATTCCAATTACATAGAATTGGGGCAAATATA
AAGTGGAAATCACTGTTCAATCCATTTTCTGGAAATGGTGTAGATGAGTTGCAAACACTC
ATTAGTTGCTGCTACAACGGCTATTTCAAAAATAAGGAGGAAGAAACTGAGCCATCAGCA
CTGTCTGCAATGTACAAGAAGATTATAGAACTTGAGCATCTGAGACCCAATACTGATCAG
TACCTTGGATACGAAGATCCAGAGGAGCCCAAAATGCATGAATTCAGCAGAAGTTATTTA
AAGCTCATATGTGACCATGCTAAGGGTAAGTTGAGAAAGCAATATGGCAGGGGTGTTATG
AGTCAGATTGAAAGCAGTATTATTAGAGAGGTCTCTTCAATCACATTGGAAAGACTCGCC
ACCTTGAAAGCAACCAGTAACTTTAATAGTAACTGGTATGTTTATAAGGATGTGCGAGAC
AAGAATTATACAAGAGACAAGTTATTAGTCAAGATGACTCAATTTGCTAAGAGAGGTAAA
ACTCTAGCAATAGAGATGTTTGAGGAGTGCATGAGCAGGATCGAGGAGAAGGGTTGCATG
GAGATTTGCTTATTTAAAAAACAGCAACATGGGGGGTTAAGAGAAATTTATGTGATGGGT
GCTGATGAAAGGATTGTTCAGTCAATAATTGAGGCAATAGCAAGAGCCATAGGGAGGTTT
TTTGACTCAGACACACTTTGTAATCCCACCAATAAAACAAAAATACCCGAGACTCATGGC
CAGAGAGCCAAGAGAAGATGTGGAAGGTCAGTATGGACCTGTGCAACTTCAGATGATGCG
AGAAAATGGAATCAGGGGCATTTTGTAACTAAATTTGCTCTCATGTTATGTGAGTTCACA
CCTGAGGAATGGTGGCCACTTATCATTAGAGGCTGTTCAATGTTCACAAATAAGTATATG
ATGATGAATCTTGACTTCATGAGAATCATAGACAGCCACAAGGAATTGAACATCGAAGAT
GAATTTGTAACAAAATTGTTTTCAGCCTACCATGGAGAGACAGTGGAGCCATGGATAGAC
CAAGGGAAAACATATCTGAAGACAAGTACAGGTATGATGCAAGGGATACTCCACTTCACA
TCTTCATTATTGCACTCACTACACCAAGAATTTATTAGAACCACTTCCATGCAGCTTTTC
ACTAATAAAATGGGCTCAGAAGCCTCATCAAAAGTAGTGTGTGATGTTATGCAAGGCTCT
GATGACAGCAGCATGATTATTAGTTTTCCAGCAGAAAATGAGAAAATGAAGATGAGATAT
AAGTTAATAGCAGCAATGTGCTTTAGAATCAAGAAAAGCTTAGGCATTTATATAGGAATC
TACCCTTCTGAAAAATCAACACCTAACACTGATTTTGTCATGGAATATAATTCTGAGTTC
TTCTTCCATTCTCAGCATATCAGGCCAACTATTAGATGGATAGCGGCTTCTTGCTCCCTC
CCGGAGGTTGAGACTTTGGTAGCTAGACAAGAGGAAGCAGCAAATCTGCTGACTGCTGTC
ACAGAAGGTGGGGGTTCATTCTCCTTAGCGGCAATGGTGCAACAGTGTCAATGCACAATC
CATTATATGCTAATGGGAATGGGTGTTAGCGCCATATTTGAGCAGTTTTCAAAAGCAATC
TCTAAATGGATGGACCCAGGGTTAGGCTTTTTCTTATTTGATAACCCGTATTCAGCTGGC
TTGTCTGGTTTCAAGTATAATCTCTATAGAGCCATAATGAACTCAGATTTGAAGTATGTT
TACTCATTTTTCATGAGGAGAGTCAAAGGATCATCCACCAAGGAAGATGCAATTATAAGT
GAGTCATGTAGTGTGAGCCCTGGTGGAGCCATAGTGATGAGTTCTACTCTAAGATGGGGT
TCAGTTGAGAAATTCAAAAGGCTTAGAAACAGGCTTGACATTCCTGAGGACTGGAAAGAC
ATGATTAACAATAGTCCTGAAGTGCTATACAGGGCTCCTCAGACTGGGACAGAGATCATG
CTCAGGATTGCTGAGAAAGTTCATAGTCCTGGGGTTGTCTCTTCTCTTAGCACTGGGAAT
GCAGTGTGTAAAGTGATGGCGTCATCGGTTTATTTTCTTTCAGCATGCATTTTTGAAGAT
GCAGGGAATCAAGAGTATAAAATCTTGAATAATGACAAGTACAGCCTTCTTCAGAAGATT
GTGGCTTTTGACCAATTCTCAGGTGGGGAGGATATTAGTCAGGAAGATCTCCTGTTCCTA
TTCCCTAACCTGGTGGAATTTGAGGCCTTTGACTCTATTATTTATGATAAAGGGAAATTC
AACATTGTTCCAAGAGCCAGCCAGAGAGAAGCTACCCAGACCAGGATAGTGGTTTTTGAG
CATCACTCTTCTGCAAGAGTGGCTCCAGAGAAATTAGTTAGTGACAAGTGGTTTGGAACA
AGAAAGAGCAAAATCGGTTCCCCTGGCTTCAGGCAGGAATGGACTAGATTGAAGGCTATT
GTTAGGTGGCTAAAAGACAACCCAGAAGAAACCCTAGATGCCTCTCCATTCTCAAATCAT
GTTCAAATTCGGAACTTTTTCGCAAGAATGGAGGGAAAGCCAAGAGTCATAAAGGTGACA
GGGGCACCGGTGAAGAAGCGATCAGGTATGAGCAAGATCGCAATGGCAATAAGAGATAAC
TTTTGCAAGACTGGTTTTTTGCAAGGGCTGGAGGATGAAATTGGTCATAGTAGAGCCATG
CAAGTAGAGAAATTAAAGCATTACCTTTTCTCCATTCTGTTAGGCCCATATACAGAAGAT
GCGAAACTAGAGTATGTTGTGAAAATTCTCAGAGAAGAGCCGCAGGTCATTCTAAATTAT
AACGACAAAAGGTCAAGAGCAAACATAATAAGCCTCCTGCAAAGATTTATCAAAAGTGAG
GTGGGGATAGCAAATTTAATTGAAGAGATGAAAGCTGGAGTCTTTGGAGCATTTGTCAAA
ACCCAACACTTTAGTCACAGCTCTATCAACAATAAGTACTATGGTAGGGGGATCTGGAAA
GGTGTAATGGATGGGTATCAAATTCAGATTGACATAGATGGGAAAGAGGGCATGCCATCT
CACTTGACCGGAATCACCATCTCTAACTGTTCAAAGCCATGGGTGTTAACACAAAGCATA
AAAGCATGGTGTGATGACATGCTTGTGAACAATAATGTAGATGTTTCAAAAGGAAACACG
AAAGCCAACTATTGGATGTACGGGTTTAAGATGTATGGAGCGTCTTACCCCTATGGTTGT
CCGATAACCTTAGTGAGGCATGATATAACAAATCTTGGTTTGCTACATGACGATGACATT
GATATAAAAGTCAGGAGAAACACAATAAATTTATTTGTAAGGAGCACAGATAAAAGGCCT
AGAGATCTCCACATCTTATCATACACCCCATCTGACTCTGACATTAGCTCTGTCAGCTCC
AAACATATCATGAGAGATGAATATTTTTCAAATAAAGGGTCATTCACTGTAGAACCCACA
AGGTCCTGGATGCTTTGCCAGCCTCTGTCATGGATGTTCGTGAAGCCTGTACTGCAAGTG
ATGTCGGGAAAGAGGACAAGTCCCAGACAATTGGACACAGAAAGACTTAAGGAAATTGTT
AGGTTGTGCACTGAATCTGCTATCAGGAACAAGGTGGGAACTGTCTATAGCCAGAATAAA
CCAGAGAAGTTGATTGAGTCTGAGCCAATTGATATGAGCGAGATGTTTGATATGATGCTA
GAGGAGGGGATAGATGATGTGTTTGAAGACATTGCTGATTGCCTAACAGTGGATGAGGAT
CCTGACTACATGGATGAGGTTGACTTTGATGATGAAAGTCTCAACCTTTTTGGTCCTGCC
CACTATAAGGAGATCCAGAGCATGACAGTTCTCGCCCACCCATTGATGGACGAATTCATT
ACCAAGTTGGTGAGTAAACTGGGGCGATCAAAAATTAGGAGGTTGCTAGAAAAATCAATA
GTCACTACAGAGCACAGGGCTCTGGCTGAACTCCTATTTTTGGCTTTGGGCAGAGATCCG
TCACAGATTAAAGAGGAGTTAATTCAAGGGGATAGCCCAACAGACATCCCTGACGATCTC
CTTGGGTAATCATTAAATGAATTGCGATAAAGGAGAAGAATAGTGTACCAACAATGCATG
ACAGAAACACGGTTTTAGGTTTTCCAAAAATTGGGCGGTCTTTGTGT-------------
ACACAAAGAA-GGTGCT-----------TATGTTGAATACAAAATCTATAATTTTAATAA
CCTGTCTAGTGCAGCAGGTCCATCTGAAATACACGATTATTTCAGAGGTGACTAAGGGTG
CTAGGGAGGTGAGCTGCTATAGCTCAACAACCAGATTAGACCAGCTCTTGGAGGCTTGGG
AGAATAAGAGTGCCCTAATGGGACTTAGAAAAGGCAATTGCAAACTTGGAGCTATGGAGC
AGGTGGATTGTAACCTTGATCTCATGTCAAACTACGTCTCTAATGTCTATGATAATCCAC
ACGGTTTAGGAGCAATGATGTACAATACAGATGATGATAAGAGGATTGAGGTTCTAAATG
ACCAGATTCCTGATTCTATGATCCCTGGAGGACACAATTGTAGTCTGCTAGAGAGAAAGC
CATTCTGGGCTGATCTCATACCAT---CAAAA-----------AAGGAGA----------
--ATCCCAGGC-CATCTCTGATTTCCCTTGTTCC---AACTCCA---------AGAAGTG
A---TTTCAAAAGGAAATTCGAAGAAGCTGAAGAAGAAATGAAGAAAATAAGGAAAGAAT
TACAAGATGAGCGTCAGGCGCAATTAAGTGTTATTGAAGA--AGGCA-GGAAAAGGATGA
GGGACTTAGAGGACAAACTTATGAGGCAGTGGAATGAAGAAAAGCAGAAGAAGGGACTGC
TTGAGGAAACTTTGGAGAAGGAAAGGCAACTGAAAAACAAGGCTCTTCTTGATGCACATA
ATCTAGACAAGCAGTTGAAGGAAAAGGACAGAGAATTTAAGACAGCCATGGAAGAGCATC
AGAATGAGAGACA----TAGAATCAACAG--TAATATGATCAGACCTCCTATCACC----
--------ACTCCCGCAGCTGTGATCTTGACTTCTCTTTTATCTGCCAGTGTGGTTCTAG
GCTTCGAATTGGAAAATAGGAACACTAATCATGCACTAAACAGACCTGGGAATGGTGGTT
ACTCTATTAGTGATAACAATCTGATAGAGGCTAAATGCATGATCACCTATGGCAACAAGT
GTCCCTCCTGGGAAATGCAGTTAGATCCTGTGTCATACCCCTTCTTCTCTTCCAATTTTG
AGAAGTACAGTCTGCTAGAGTCTATTTCAGAAACCTCACCGATAATAGGGAAGTTCTCAG
AAGTCTGTGTTCTCTCAAACTTACCTGGAGCTCAGAAAACATGTGCCAAAGAAGCAAGCT
TAATCAAGAAGCAATGTTCTGATGACATGAGAGCCTACTTCTACATTAACTCTTTAGGGA
AACTTGCAATTGTCACATGTCCAGAGAATAATGTTTTGTCACAAGACTGCAATTTCTGTC
TACGAAAAGCCAAAGGA---GAGCAGTATGTTTACAAACCCATTCAAGATGGCTTTTGTC
AGAATGGAGGTGTTTCTTCTGTTCCTAGCATTAGATATTCAAAAGATATCTGCTCCATAG
GACCAACAAAGGTTAAAAATTGTCACAAAGGCACTTCTAGGTACGAAAGGACAGCATTCA
TATCCACTGGAGACAAAAAAGTATATTTGGAGGAAATTAAAATAAGATCTAGGCAAGAGT
ATGAGCCTGATCAGTTCTTATGCTACAAGGTAAAGGACAGCTCTTCATCGCCTCTTGCCT
ACGAGAAGGTCCAAGTGTCCAAATGTAAAGGCATTGAAACAAACAGCCCTAAGAAATGCA
CAGGAGATGAATACTTCTGCAGCAAGTACCCTTGTGAGTCAACCAGCCCTGAGGCAAACT
GTTTCCTCAGAAAGCACAGTGCAATACTAGAGGTCAACATCGGGGGGATGTGGATTAAGC
CAAAATGTATTGGTTATGAGATGGCCCTAGTTAAGAGGGTTGGTCTCAGGTCTGAAGATG
TCTCATCAAAGGAGTGTGCCACTTGCTTATGGGAGTGCTCCAGTGGTTACATAAGCATCA
CCACACATGGGCCTAAGATTTCTTATGCAACTGCATGTAGTCATGGATCTTGCAAGAGTA
TTGTTCAAAACCCATCAACATCCATTAGAATTAGTTATCCAGGAAACAGTGAAATTGTCG
GGGGTGACATAGGGATCCACTTAACTGAGGACTCATCTCCTATCAACCTCCATCTGAAGA
TCCACTGTTCACCTAAGGATTCTTGTGAAGTGAGTGATTGCATTTTTTGCGTTCATGGGT
TGCTGAATTATCAATGTCATTCCGTGGCTTCTGCTCTCCTTTTGTCCACTATCACAGCAT
CTCTTATTGTGTTAATGATTTACATGCTTTCTAAAACTAAGTTTGTAATGAAAAAGCTCA
TACCAATTATGCTCACTCCGCTCTGCTGGTGTTTTGTACTGCTAGCTTGGTTAACTAAGT
CTTGGAAAGGGAAAATGAGGAATGCAATTCAGTCAGCTAACTCCACAATTGGGTGGACAG
AACGTGAAGAAAGGATTGTTGCGGAA---AGACCAAGGAGCAGGAAT---ACCGTAAGGT
ATT------CTTTCTATGGGGTTGTTATACTAGCCATGTTAGAATCTGCCTTTGGCTGCT
CTGAAAGCCTCATTGCAGAGTCAAAAGTAATGCAATGCAATATTGCAAATGGGAAAACAA
GCTGTAGAGCCTCTGGGACAATTATTATGAAATTAGGGCCGATAGGATCAGAAGCTTGTC
TGATTCTCAAGGGACTTAGGGATAGTGACAAGCAGTACATATCTGTGAAAACTGAATCTA
GTGAGCTGATCTGCAGAGAAGGAGAGTCATTCTGGACCTCCTTGTATACTCCAGTTTGCT
TAAGCTCAAGGAGGTGTCATTTAATGGGAGAGTGTACAGGAGACTTGTGCTTAAAGTGGA
AGTCAAACAAAACTTCTTTAGAGTTTGCTGGCAAGACACGTAGTGATGTCATAAATGAAA
ACAAGTGTTTTGAGCAGAGTGGTGGGCTAGGATATGGGTGCTTCAATGTCAACCCTTCAT
GTCTCTATACTCATGCTTATTTGAAGTCAGTTTACAGGAATGGTTTTAGAGTGTTCAAGT
GTGCTTCTTGGACTCATAGAGTTAAGTTAACCATTACCACGCACTCTAGAACATTCCCTA
TGACCCTAGCAGCAATGAGCACTCAACCCACAGACTGGGGCTCAATTGGTCTAATTCTCG
ACTCAGAGGGGATCTCAGGGACAAATTCCTTTTCCTTCATGAAGCATGGTCTAGGGAGCT
TCGCTATAATAGATGAGCCCTATTCAATGGAACCCAGGAAGGGGTTCATTGGAGAAGTCA
GGTGTCCAACAGAAGAAGCAGCTATAAAAGCCTCTACTCTGTGTAAGACAGCTCCCCAGT
TAATAGAATACCAACCTGAAATGGACAGTGCCGAATGCACCACAAATATGATTGATCCAA
TGAGCGTATTCAACAGAGGCTCCCTTCCCCAGGTTAGAGAAGGAATGACTTTTACTCAGT
CTATGGAGAAGAATACCGTTCAGGCCATGACCACAGGGGAAGTTCATGCTAGCATTAGGA
TAGTTCTCGACGACTATGAGGTTGAATATCTTTCAAGTCAGGTTGATTGTGATGCTACAT
TCAAAAATTTGACTGGTTGCTATTCATGCGATGAGGGTGCAAGAGTGTGTATGCAGATTA
TAGCACATGGGGATACTATATTCCACTTTAGAAATCCAGATGTGAGTATAAATATTCTAC
AAAAGGTTAATACAAACACTTTGATTTATTGCTCTGTAGTGCACTTTTCAAAGCCTGTTA
TAAAAGAGGAAGGAACATATGATTGTGGAGCAGGAGAGAAGCCAATGATTCTCAAGGGGA
CATTGGTGGCGGTTTCTCCTCATAATGACAGACTGGAACAGGGAGGTTCCTCAATTGTGA
TTAATCCAAAAGGGGGTGGAGTTGACTTCCTTGGCTGGCTTTCTGGATTTAGCTCTTGGT
T---TGGGGGACCTCTTAAGGCTATTTTAATGGTCATTGGTTTCCTTCTCCTGGGCCTCA
TCTTGTTTGTGACAATTGCGATCGGCCTTAAGTTTGCACTCAGACAAATGATAGTTAAAA
GGATGAAATGATTAGCAAATGTGGTCTGGATCCTGTGGCTTTGATTAGCAAATACAGTCT
GGATTCTATAGTTTAATTAGTGGGTTCA--ACTGGGGGGGTATGGGCAGCAGTTCAATCC
AGCAGTTGGACTCACCTAGTATGTAGAGCAAAATCATTTAAAAGATCAGCTAAATTGGTC
TATTG-ATTGCTTGTTTTGCAATTTGTTGTTTT-ATTAATAAAGCACCGGTCTTTGTGT-
-----------------------------------------------------------A
CAAAGAATCCCGT-TATTTAACTAAACAAAACAACATGTCTGAGGAGAACTATCGTGAGA
TTGCCTTAGCCTTCCTTGATGAAGCTGCAGACTCAGGCACTATTACTGCCTGGGTGAATG
AGTTTGCTTACCAGGGGTTCGACCCAAAGAGGATCGTCCAGCTGGTGAAGGAGAGAGGGA
CCGCCAAGGGGAGAGACTGGAAGAAAGACGTTAAAATGATGATAGTCCTCAACCTTGTGA
GAGGCAACAAGCCTGAGGCCATGATGAAGAAGATGTCAGAGAAAGGTGCTGGAATTGTTG
CCCAGTTAATCTCTGTATACCAGCTCAAGGAAGGAAACCCTGGCAGAGACACTATCACAT
TGTCTAGAGTCTCTGCTGCTTTTGTTCCTTGGACCATTCAGGCACTTAGGGTACTTTCTG
ACTCCCTCCCGGTCACAGGGACAACAATGGATGCTATTGCTGGTGTAACTTATCCGAGAG
CCATGATGCACCCTAGCTTCGCTGGTATCATTGACCTGGACCTTCCTAACAGGGCTGGTG
AAGCAATTGCTGATGCACATGGTCTGTTCATGCTAGAGTTTTCTAAGACTATCAACCCAT
CTCTGAGAACCAAGCAGCCCAATGAGATAGCGGCTACATTTGAAAAACCAAACATGGCTG
CTATGAGTGGTAGGTTCTTCACTAGGGAGGACAAAAAGAAGCTCTTAATGGCTGTTGGGA
TACTCAATGAAGACCTTGTGCTAACACCAGCCATAGTTAAGTGTGCCGAGAAGTACTGCT
CTAAGGTGGGCAAGT---AGACTGCCAATGTGGGGAGGGA---AGGGTAAGG---GTG-A
ATAATTGGTCATTG-------ATTTGGGTGGG----------GTTCTAAATTGGGGGGAA
TGTAGGGGGGTTGGGCAG--CCAC------AACCGCAGG-CTGCTGCAGGGCTTGTCCTT
ATCAAGTTG------CTCCTTTGGGGTAGGCCAGTCTTTTGTCCACACTGTGGAAAGGGC
ATCTTCCCTAAAAGATTCACTATTATGCAAGAAGTACCTGTATGAATCCTCGCAATTCAT
CCTAGCCAAACCCTTAG---------TCACATCAACCTTCCGGGGTCTTTTCACCAAATG
CAACTCTACCGGGCTGACAGAAAAATAAATGTGAAACCGCAGATCACTAATCCTCCGATG
AGCAGACTTTGCCACATGACTTGCCACTCTAGCAGCCTGGACTACACACAACTCTCCTAT
AAGGTCATTCCCAGGTAGGTCCTCTTTTGTGAGTCCATGCTTCATTCCTTCTAAAAGTGT
CCTTCTGTGAACTTCTACTATCTGATCCTCAATTGAAGTGTTGAATAGTCCAGATGCCTT
GACCAGAAGTTTTAGATACTTACTCATAACTAAATCAGGTTCATCAGAGAGGAAAATATG
ATCATCAAGATAATACTCAATAAACTCTAAGGAAGGCACACCTGTTGGCCAACGCAGGGC
TGATACGAGGAAGTCAACCCTATGTCTTTTCAAGCTATTAATAGATTCTCCAAAGAGCTC
TTGAATAGTGGGATCATACAGTTTAGTTCTTTGACCTGTTATTGAATCATATCCAATGAA
GGCAGGAAATTCCCTCTTTGACAGAAAATGCGACAGAGTTGGTCTTGAGTCAAGCACAAC
TTTGTATTTATCCACATATATCGGAATTTCACTCTCCAGTAAGCAG-AATCTTCTTGATG
GGTCAAACTCTCCCATCCTCACATTGACATAGAACCTTGGAAATTTCCG---ATTCTTGT
CTTTTGAAGACTTTGGTTTCAAAAAAACCAGAGATGATTGCATTGTTAGGCCGGCTTGT-
CTAGACTTTATCTTTTCGCAATACGGGAGGTC-TTTGTGT----------
