# Supplementary material for: Phylogenetic Analysis of Massilia phlebovirus in Portugal
Source: Viruses. 2021 Jul 20;13(7):1412. doi: 10.3390/v13071412 (PMC8310352; doi:10.3390/v13071412)
Supplement: Supplementary file 1 [file viruses-13-01412-s001.zip › Table_S2_Evolutionary_estimates_RdRp.xls]

## Sheet: MatrixOutput
Table S2. Estimates of evolutionary divergence between phleboviruses' RdRp aa sequences
Sample/Sequence ID	1	2	3	4	5	6	7	8	9	10	11	12	13	14	15	16	17	18	19	20	21	22	23	24	25	26	27
1. MW448252_PoSFPhlebV_21_2007_PT		0.00769601	0.006244	0.0244499	0.0204579	0.00963855	0.00967906	0.133658	0.202641	0.202183	0.207493	0.199885	0.201261	0.23818	0.237448	0.238912	0.349002	0.423417	0.860071	0.821117	0.824301	0.811632	0.872417	0.872417	0.870736	0.877588	1.087
2. MW448255_PoSFPhlebV_70_2007_PT			0.00576092	0.0204579	0.0135462	0.00915222	0.00711382	0.133045	0.201951	0.201493	0.205409	0.196459	0.197827	0.237448	0.236718	0.237448	0.349871	0.421482	0.856762	0.821117	0.821117	0.803803	0.872417	0.872417	0.872417	0.877588	1.08076
3. KP863799_Arrabida_virus_2008_PT				0.02245	0.0184735	0.00866635	0.00762583	0.133045	0.201261	0.200803	0.206102	0.197827	0.197827	0.235988	0.235259	0.23818	0.348134	0.421482	0.863393	0.824301	0.829097	0.810061	0.870736	0.870736	0.870736	0.877588	1.08283
4. KT906098_Massilia_virus_127_2008_PT					0.0145278	0.0259549	0.0221764	0.151732	0.222287	0.221833	0.225146	0.216609	0.217316	0.255995	0.255243	0.259771	0.371073	0.447059	0.890399	0.855111	0.861731	0.84364	0.899727	0.899727	0.903196	0.915519	1.11449
5. KT906099_Massilia_virus_130_2008_PT						0.0189689	0.0174538	0.146689	0.213789	0.211928	0.216609	0.210283	0.213086	0.25	0.249255	0.251493	0.364821	0.437113	0.878488	0.846903	0.848539	0.827496	0.891107	0.891107	0.892825	0.90155	1.10808
6. EU725771_Massilia_virus_W_2005_FR							0.0112245	0.137968	0.203331	0.202874	0.207493	0.198513	0.203331	0.23818	0.237448	0.240379	0.348134	0.421482	0.865058	0.825897	0.825897	0.816362	0.875788	0.875788	0.865712	0.884372	1.087
7. GU135606_Granada_virus_GR25_2004_ES								0.132571	0.20267	0.201941	0.209274	0.199758	0.200485	0.23875	0.237976	0.2403	0.341909	0.404255	0.823801	0.785908	0.792384	0.779478	0.839702	0.839702	0.836279	0.839851	1.04339
8. JF920133_Punique_virus_PI-B4-2008_TN									0.18228	0.181151	0.18228	0.1717	0.173012	0.208189	0.208189	0.223001	0.339514	0.404298	0.850177	0.819529	0.813206	0.817944	0.850799	0.850799	0.865712	0.870852	1.07869
9. KU922127_Toscana_virus_H4906_2004_FR										0.00287494	0.0264576	0.134886	0.142312	0.188315	0.18899	0.198513	0.346401	0.402414	0.835532	0.811632	0.806926	0.803803	0.847518	0.847518	0.836123	0.870852	1.07044
10. FJ153280_Toscana_virus_EsPhGR40_2004_ES											0.0254777	0.133189	0.141221	0.188529	0.189205	0.19874	0.345981	0.402013	0.835387	0.808326	0.805195	0.800518	0.845745	0.845745	0.834361	0.869058	1.07256
11. JX867534_Toscana_virus_T152_2010_TN												0.12938	0.140446	0.194413	0.195094	0.199885	0.351613	0.40998	0.842012	0.824301	0.817944	0.814783	0.840989	0.840989	0.837743	0.874214	1.06838
12. JF939846_Tehran_virus_I-47_1976_IR													0.0721597	0.186969	0.187642	0.196459	0.326789	0.399598	0.84527	0.816362	0.808492	0.805363	0.820087	0.820087	0.823272	0.870852	1.06634
13. NC_029901_Zerdali_virus_37_2012_TR														0.197143	0.196459	0.210983	0.336097	0.406187	0.837148	0.822707	0.817944	0.808492	0.839365	0.839365	0.850799	0.879279	1.07869
14. HM566172_Sandfly_fever_Naples_virus_1944_IT															0.00143403	0.0771208	0.362159	0.406187	0.821117	0.799138	0.814783	0.806926	0.818499	0.818499	0.844248	0.849291	1.09118
15. JF939843_Naples_virus_Sabin_1944_IT																0.0765673	0.362159	0.406187	0.821117	0.80069	0.816362	0.808492	0.816914	0.816914	0.844248	0.850932	1.09328
16. HM566176_Sand_fever_Naples-like_Poona_1971_IN																	0.366601	0.399598	0.848539	0.821117	0.827496	0.811632	0.832894	0.832894	0.836123	0.85918	1.08909
17. KF297900_Gordil_virus_Dak_ANBr496d_1984_CF																		0.427012	0.839648	0.817232	0.804667	0.8125	0.832162	0.832162	0.856634	0.866726	1.06838
18. JF920136_Saint_Floris_virus_Dak_ANB512_1971_CF																			0.881769	0.853333	0.854982	0.864937	0.873987	0.873987	0.877367	0.899727	1.08818
19. KR363190_Alcube_virus_2007_PT																				0.110169	0.122056	0.184181	0.596491	0.596491	0.572502	0.68222	1.06318
20. KU255114_Medjerda_virus_T131_2010_TN																					0.112527	0.169643	0.578431	0.578431	0.56779	0.655582	1.05305
21. JX472403_Salehabad_virus_I-81_1959_IR																						0.168339	0.570143	0.570143	0.55152	0.650355	1.04301
22. KJ939330_Adana_virus_195_2012_TR																							0.591635	0.591635	0.571321	0.658208	1.05911
23. HM566144_Arumowot_virus_1963_SD																								0	0.181818	0.72562	1.06429
24. MF593931_Arumowot_virus_Ar1286-64_1963_SD																									0.181818	0.72562	1.06429
25. HM566174_Odrenisrou_virus_1980_CI																										0.72562	1.08492
26. KC669549_Salanga_virus_AnB904a_1971_CF																											1.06219
27. LC063770_Mukawa_virus_MKW73_2013_JP
The sequences/virus to be included in Massilia phlebovirus species using the criteria threshold of >95% Identity in RdRp sequence according to ICTV 2020 are highligthed. The number of aa substitutions per site between sequences are shown. Analysis were conducted using the Poisson correction model [1] and the rate variation among sites was modeled with a gamma gamma distribution (shape parameter =…
[1] Zuckerkandl E. and Pauling L. (1965). Evolutionary divergence and convergence in proteins. Edited in Evolving Genes and Proteins by V. Bryson and H.J. Vogel, pp. 97-166. Academic Press, New York.
[2] Kumar S., Stecher G., Li M., Knyaz C., and Tamura K. (2018). MEGA X: Molecular Evolutionary Genetics Analysis across computing platforms. Molecular Biology and Evolution 35:1547-1549.
