# Supplementary material for: Phylogenetic Analysis of Massilia phlebovirus in Portugal
Source: Viruses. 2021 Jul 20;13(7):1412. doi: 10.3390/v13071412 (PMC8310352; doi:10.3390/v13071412)
Supplement: Supplementary file 1 [file viruses-13-01412-s001.zip › Table_S3_Evolutionary_estimates_GP.xls]

## Sheet: MatrixOutput
Table S3. Estimates of evolutionary divergence between phleboviruses' glycoprotein precursor sequences
Sample/Sequence ID	1	2	3	4	5	6	7	8	9	10	11	12	13	14	15	16	17	18	19	20	21	22	23	24	25	26	27
1. MW448251_PoSFPhlebV_21_2007_PT		0.00452148	0.00679758	0.532333	0.513113	0.472808	0.566194	0.438178	0.747688	0.76032	0.778226	0.76738	0.750993	0.768194	0.769852	0.754993	0.703518	1.00453	1.97248	1.92551	1.93439	1.95	2.0359	2.0359	2.02813	1.94382	2.26266
2. MW448254_PoSFPhlebV_70_2007_PT			0.00679758	0.53588	0.518307	0.476085	0.568047	0.441304	0.745383	0.757979	0.775839	0.772118	0.750993	0.768194	0.769852	0.757333	0.706376	1.00756	1.98618	1.93213	1.94104	1.96347	2.0359	2.0359	2.02813	1.94382	2.25237
3. KP863800_Arrabida_virus_2008_PT				0.530565	0.51139	0.472808	0.566194	0.442873	0.747688	0.76032	0.778226	0.774497	0.753316	0.768194	0.769852	0.75968	0.706376	1.00453	1.96568	1.91892	1.93439	1.94331	2.05155	2.05155	2.0437	1.94382	2.25237
4. KT906100_Massilia_virus_127_2008_PT					0.0570523	0.160279	0.695764	0.258034	0.824586	0.83844	0.82964	0.849719	0.81405	0.844852	0.846479	0.830084	0.740995	1.0463	2.03279	1.97701	2.0566	2.07346	2.18919	2.19783	2.21526	2.08235	2.38033
5. KT906101_Massilia_virus_130_2008_PT						0.125951	0.665826	0.230129	0.824586	0.83844	0.819559	0.834262	0.801642	0.819193	0.820833	0.809917	0.732082	1.02134	1.99076	1.96339	1.99307	2.03747	2.12997	2.1383	2.18059	2.05361	2.32581
6. EU725772_Massilia_virus_W_2005_FR							0.620859	0.179965	0.740448	0.748344	0.735874	0.772544	0.744371	0.767568	0.769231	0.759036	0.700168	0.988006	1.92099	1.90135	1.89709	1.97931	2.07031	2.07833	2.12732	1.90889	2.19876
7. GU135607_Granada_virus_GR25_2004_ES								0.601942	0.763052	0.768817	0.765416	0.743046	0.738441	0.774457	0.776119	0.789905	0.723729	0.964286	1.87111	1.97011	1.95205	1.90135	2.13528	2.14362	2.12698	2.18582	2.38033
8. JF920134_Punique_virus_PI-B4-2008_TN									0.736842	0.740106	0.73456	0.757009	0.75	0.754362	0.756032	0.746011	0.674917	0.960059	1.87333	1.98614	1.92099	1.95662	2.07833	2.08639	2.10263	1.94595	2.20872
9. KU922125_Toscana_virus_H4906_2004_FR										0.0221543	0.0984413	0.667085	0.654613	0.739762	0.73913	0.756972	0.799645	1.01669	1.91892	2.10791	1.98618	2.03981	2.30447	2.32303	2.07273	2.14593	2.38033
10. FJ153283_Toscana_virus_EsPhGR40_2004_ES											0.0994248	0.674242	0.659574	0.736148	0.735526	0.753316	0.802842	1.01212	1.91236	2.10048	1.97931	2.0186	2.28611	2.30447	2.10499	2.16106	2.39145
11. JX867535_Toscana_virus_T152_2010_TN												0.692602	0.68615	0.732895	0.732283	0.747688	0.79646	1.02901	1.93213	2.15328	1.99307	2.09785	2.28611	2.29526	2.05685	2.18402	2.40264
12. JF939847_Tehran_virus_I-47_1976_IR													0.091653	0.670469	0.670038	0.675949	0.773519	0.967262	1.90991	1.93636	2.04717	1.88839	2.24044	2.26722	2.08052	2.04662	2.34628
13. NC_037612_Zerdali_virus_37_2012_TR														0.65995	0.659548	0.64268	0.758204	0.935578	1.89686	1.95652	2.04	1.90135	2.19677	2.22283	2.03325	2.06808	2.35714
14. HM566171_Sandfly_fever_Naples_virus_1944_IT															0.00075643	0.0933884	0.803191	0.955291	1.87668	1.96536	1.9768	2.00234	2.22466	2.21585	2.12202	2.15012	2.3301
15. JF939844_Naples_virus_Sabin_1944_IT																0.0931575	0.803191	0.959762	1.88341	1.97229	1.97685	2.00233	2.22404	2.21526	2.12169	2.14976	2.3301
16. HM566177_Sand_fever_Naples-like_Poona_1971_IN																	0.803191	0.95549	1.90315	1.95872	2.03294	2.00932	2.26243	2.26243	2.16622	2.08983	2.36275
17. KF297901_Gordil_virus_Dak_ANBr496d_1984_CF																		0.761246	1.71582	1.56709	1.61598	1.64323	2.00295	2.00295	1.83565	1.58418	2.36577
18. JF920137_Saint_Floris_virus_Dak_ANB512_1971_CF																			1.98861	1.97506	2.06542	2.12114	2.15775	2.17473	2.07552	2.12955	2.43333
19. KR363191_Alcube_virus_2007_PT																				0.562867	0.57414	0.371134	1.65625	1.65625	1.55914	1.41241	2.28344
20. KU255115_Medjerda_virus_T131_2010_TN																					0.389121	0.476718	1.60262	1.60262	1.51477	1.38309	2.21184
21. JX472404_Salehabad_virus_I-81_1959_IR																						0.506229	1.61842	1.62418	1.55128	1.44177	2.25786
22, KJ939331_Adana_virus_195_2012_TR																							1.64745	1.65924	1.60699	1.42674	2.26899
23, HM566143_Arumowot_virus_1963_SD																								0.00414938	0.621984	1.89512	2.67376
24. MF593932_Arumowot_virus_Ar1286-64_1963_SD																									0.630728	1.90931	2.67376
25. HM566173_Odrenisrou_virus_1980_CI																										1.78638	2.46823
26. KC669550_Salanga_virus_AnB904a_1971_CF																											2.3129
27. LC063768_Mukawa_virus_MKW73_2013_JP
The sequences/virus to be included in Massilia phlebovirus species using the criteria threshold of >95% Identity in RdRp sequence according to ICTV 2020 are highligthed.
The number of amino acid substitutions per site from between sequences are shown. Analyses were conducted using the Poisson correction model [1] and the rate variation among sites was modeled with a gamma distribution (shape parameter = 1). This analysis involved 27 amino acid sequences. All ambiguous positions were removed for each sequence pair (pairwise deletion option). There were a total of …
1. Zuckerkandl E. and Pauling L. (1965). Evolutionary divergence and convergence in proteins. Edited in Evolving Genes and Proteins by V. Bryson and H.J. Vogel, pp. 97-166. Academic Press, New York.
2. Kumar S., Stecher G., Li M., Knyaz C., and Tamura K. (2018). MEGA X: Molecular Evolutionary Genetics Analysis across computing platforms. Molecular Biology and Evolution 35:1547-1549.

## Sheet: Caption
Table. Estimates of Evolutionary Divergence between Sequences
The number of amino acid substitutions per site from between sequences are shown. Analyses were conducted using the Poisson correction model [1]. The rate variation among sites was modeled with a gamma distribution (shape parameter = 1). This analysis involved 27 amino acid sequences. All ambiguous positions were removed for each sequence pair (pairwise deletion option). There were a total of 156…
1. Zuckerkandl E. and Pauling L. (1965). Evolutionary divergence and convergence in proteins. Edited in Evolving Genes and Proteins by V. Bryson and H.J. Vogel, pp. 97-166. Academic Press, New York.
2. Kumar S., Stecher G., Li M., Knyaz C., and Tamura K. (2018). MEGA X: Molecular Evolutionary Genetics Analysis across computing platforms. Molecular Biology and Evolution 35:1547-1549.
Disclaimer: Although utmost care has been taken to ensure the correctness of the caption, the caption text is provided "as is" without any warranty of any kind. Authors advise the user to carefully check the caption prior to its use for any purpose and report any errors or problems to the authors immediately (www.megasoftware.net). In no event shall the authors and their employers be liable for a…
